# Supplementary material for: Community mask wearing as a COVID-19 preventive measure, its barriers, and motivators among rural households of Uganda: A mixed methods approach
Source: PLOS Glob Public Health. 2022 Jul 13;2(7):e0000485. doi: 10.1371/journal.pgph.0000485 (PMC10021463; doi:10.1371/journal.pgph.0000485)
Supplement: S1 Data — (CSV) [file pgph.0000485.s001.CSV]

sex	Age_continous	respondent_Hh	education_level	no_people_HH	family_member	health_staff	phone	radio	television	church_mosque	community_member	social_media	knowledge_maskwearing	attitude_maskwearing	consistent_maskwearing	mask_possession	type_facial_mask	maskwearing_2groups	marital_status	age_gps_mean	hhno_p50	income_gps_p50	wash_mask_p50	disp_mask_p50	monthly_income_dollars
Female	30	No	Secondary	4	No	No	No	Yes	No	Yes	No	No	Yes	Agree	Yes,ocassionally	Yes	Single	No	Married/cohabiting	<=43.5 years	<=5people			<=1 day
Female	61	Yes	No formal educ	3	No	No	No	Yes	No	No	Yes	No	Yes	Agree	Yes,always	Yes	Multiple	Yes	Single/divorced/widow(er)	>43.5 years	<=5people		<=1 day
Male	85	Yes	Primary	6	Yes	No	No	Yes	No	No	No	No	Yes	Agree	Yes,always	Yes	Both(single&multiple)	Yes	Married/cohabiting	>43.5 years	>5 people		<=1 day	>1 day
Female	20	No	Secondary	9	No	No	Yes	Yes	No	No	No	No	Yes	Strongly agree	No	Yes	Single	No	Single/divorced/widow(er)	<=43.5 years	>5 people			>1 day
Male	36	No	No formal educ	1	Yes	No	No	No	No	No	Yes	No	No	Disagree	Yes,ocassionally	Yes	Multiple	No	Married/cohabiting	<=43.5 years	<=5people		<=1 day
Female	33	No	Primary	3	No	No	No	No	Yes	No	No	No	Yes	Strongly agree	Yes,ocassionally	Yes	Multiple	No	Married/cohabiting	<=43.5 years	<=5people		<=1 day
Female	61	Yes	Secondary	2	No	Yes	No	Yes	No	No	No	No	Yes	Agree	Yes,always	Yes	Multiple	Yes	Married/cohabiting	>43.5 years	<=5people		<=1 day
Female	60	Yes	Secondary	7	No	Yes	No	Yes	Yes	No	No	No	Yes	Agree	Yes,always	Yes	Both(single&multiple)	Yes	Single/divorced/widow(er)	>43.5 years	>5 people		<=1 day	>1 day
Male	89	Yes	Primary	4	No	No	No	Yes	No	No	No	No	Yes	Strongly agree	No	No		No	Married/cohabiting	>43.5 years	<=5people
Female	56	Yes	Primary	5	No	No	No	Yes	No	Yes	Yes	No	Yes	Strongly agree	Yes,ocassionally	Yes	Both(single&multiple)	No	Single/divorced/widow(er)	>43.5 years	<=5people		<=1 day	>1 day
Female	80	Yes	No formal educ	8	No	No	No	No	No	No	Yes	No	Yes	Agree	No	Yes	Multiple	No	Single/divorced/widow(er)	>43.5 years	>5 people	<=56.38$	<=1 day		.28185371
Female	74	Yes	No formal educ	3	No	No	No	No	Yes	No	No	No	Yes	Agree	Yes,ocassionally	Yes	Both(single&multiple)	No	Single/divorced/widow(er)	>43.5 years	<=5people	<=56.38$	<=1 day	>1 day	.56370741
Female	30	Yes	Secondary	6	No	No	No	Yes	Yes	No	Yes	No	Yes	Agree	Yes,always	Yes	Multiple	Yes	Married/cohabiting	<=43.5 years	>5 people	<=56.38$	<=1 day		.56370741
Female	72	Yes	Primary	3	No	Yes	No	Yes	No	Yes	No	No	Yes	Strongly agree	No	No		No	Single/divorced/widow(er)	>43.5 years	<=5people	<=56.38$			1.4092685
Female	65	Yes	Secondary	1	No	Yes	No	No	Yes	Yes	Yes	No	Yes	Agree	Yes,always	Yes	Both(single&multiple)	Yes	Single/divorced/widow(er)	>43.5 years	<=5people	<=56.38$	<=1 day	>1 day	1.4092685
Female	26	No	Secondary	5	No	No	No	Yes	No	No	No	No	Yes	Agree	Yes,ocassionally	Yes	Multiple	No	Married/cohabiting	<=43.5 years	<=5people	<=56.38$	<=1 day		1.4092685
Female	71	Yes	Primary	4	No	Yes	No	No	No	Yes	No	Yes	Yes	Agree	Yes,always	Yes	Multiple	Yes	Single/divorced/widow(er)	>43.5 years	<=5people	<=56.38$	>1 day		1.9729759
Male	60	Yes	Primary	4	No	No	No	Yes	Yes	No	No	No	Yes	Agree	Yes,always	Yes	Both(single&multiple)	Yes	Single/divorced/widow(er)	>43.5 years	<=5people	<=56.38$	<=1 day	>1 day	2.818537
Female	59	Yes	Primary	5	Yes	No	No	Yes	Yes	No	Yes	No	Yes	Agree	Yes,ocassionally	Yes	Multiple	No	Single/divorced/widow(er)	>43.5 years	<=5people	<=56.38$	<=1 day		2.818537
Female	74	Yes	No formal educ	17	No	No	No	Yes	Yes	No	Yes	No	Yes	Agree	Yes,always	Yes	Both(single&multiple)	Yes	Single/divorced/widow(er)	>43.5 years	>5 people	<=56.38$	<=1 day	>1 day	2.818537
Female	69	Yes	Primary	5	No	No	No	No	Yes	No	No	No	Yes	Agree	Yes,always	Yes	Multiple	Yes	Single/divorced/widow(er)	>43.5 years	<=5people	<=56.38$	<=1 day		2.818537
Male	36	Yes	Secondary	3	No	No	No	Yes	Yes	No	No	No	Yes	Strongly agree	Yes,ocassionally	Yes	Multiple	No	Married/cohabiting	<=43.5 years	<=5people	<=56.38$	>1 day		2.818537
Female	80	Yes	Primary	2	No	Yes	No	No	No	Yes	Yes	No	Yes	Agree	Yes,always	Yes	Multiple	Yes	Single/divorced/widow(er)	>43.5 years	<=5people	<=56.38$	>1 day		2.818537
Female	43	Yes	Primary	8	No	Yes	No	Yes	No	Yes	No	No	Yes	Agree	Yes,always	Yes	Multiple	Yes	Single/divorced/widow(er)	<=43.5 years	>5 people	<=56.38$	<=1 day		2.818537
Male	30	Yes	Primary	3	No	Yes	No	Yes	Yes	No	No	No	Yes	Agree	Yes,ocassionally	Yes	Both(single&multiple)	No	Married/cohabiting	<=43.5 years	<=5people	<=56.38$	>1 day	>1 day	2.818537
Female	68	No	Primary	6	No	Yes	No	Yes	Yes	No	No	No	Yes	Agree	Yes,ocassionally	Yes	Multiple	No	Single/divorced/widow(er)	>43.5 years	>5 people	<=56.38$	<=1 day		2.818537
Female	70	Yes	No formal educ	4	No	No	No	No	No	No	Yes	No	Yes	Agree	Yes,always	Yes	Multiple	Yes	Single/divorced/widow(er)	>43.5 years	<=5people	<=56.38$	>1 day		2.818537
Male	26	Yes	Secondary	5	No	Yes	No	Yes	Yes	No	Yes	No	Yes	Agree	Yes,always	Yes	Multiple	Yes	Married/cohabiting	<=43.5 years	<=5people	<=56.38$	<=1 day		2.818537
Female	35	No	Primary	5	No	No	No	No	No	No	Yes	No	Yes	Agree	Yes,always	Yes	Multiple	Yes	Married/cohabiting	<=43.5 years	<=5people	<=56.38$	<=1 day		2.818537
Male	70	Yes	No formal educ	1	No	No	No	Yes	No	Yes	Yes	No	Yes	Neutral	Yes,ocassionally	Yes	Multiple	No	Single/divorced/widow(er)	>43.5 years	<=5people	<=56.38$	>1 day		2.818537
Female	25	Yes	Secondary	3	No	No	No	Yes	No	No	No	No	Yes	Agree	Yes,always	Yes	Multiple	Yes	Married/cohabiting	<=43.5 years	<=5people	<=56.38$	<=1 day		4.2278056
Female	49	Yes	Primary	5	No	No	No	Yes	No	Yes	Yes	No	Yes	Agree	Yes,ocassionally	Yes	Multiple	No	Single/divorced/widow(er)	>43.5 years	<=5people	<=56.38$	<=1 day		4.2278056
Female	57	Yes	Primary	2	No	Yes	No	Yes	No	No	No	No	Yes	Strongly agree	Yes,always	Yes	Multiple	Yes	Single/divorced/widow(er)	>43.5 years	<=5people	<=56.38$	<=1 day		5.637074
Female	70	No	Primary	5	No	No	No	Yes	No	Yes	Yes	No	Yes	Neutral	Yes,ocassionally	Yes	Multiple	No	Single/divorced/widow(er)	>43.5 years	<=5people	<=56.38$	<=1 day		5.637074
Female	29	No	Secondary	4	No	Yes	No	Yes	Yes	No	Yes	No	Yes	Agree	Yes,always	Yes	Multiple	Yes	Married/cohabiting	<=43.5 years	<=5people	<=56.38$	<=1 day		5.637074
Female	27	No	Primary	3	No	Yes	No	Yes	Yes	No	Yes	No	Yes	Strongly agree	Yes,always	Yes	Both(single&multiple)	Yes	Single/divorced/widow(er)	<=43.5 years	<=5people	<=56.38$	<=1 day	>1 day	5.637074
Male	50	Yes	Primary	1	No	No	No	No	No	No	Yes	No	No	Agree	No	Yes	Multiple	No	Single/divorced/widow(er)	>43.5 years	<=5people	<=56.38$	<=1 day		5.637074
Female	23	Yes	No formal educ	2	No	No	No	Yes	Yes	No	No	No	Yes	Strongly agree	Yes,always	Yes	Multiple	Yes	Married/cohabiting	<=43.5 years	<=5people	<=56.38$	<=1 day		5.637074
Female	56	No	Primary	8	No	Yes	No	Yes	Yes	No	Yes	No	Yes	Neutral	Yes,ocassionally	Yes	Both(single&multiple)	No	Married/cohabiting	>43.5 years	>5 people	<=56.38$	>1 day	>1 day	5.637074
Female	53	Yes	Primary	2	No	Yes	No	Yes	No	Yes	Yes	No	Yes	Strongly agree	Yes,always	Yes	Multiple	Yes	Single/divorced/widow(er)	>43.5 years	<=5people	<=56.38$	<=1 day		5.637074
Female	50	Yes	Primary	3	No	Yes	No	Yes	No	Yes	Yes	No	Yes	Strongly agree	Yes,always	Yes	Multiple	Yes	Single/divorced/widow(er)	>43.5 years	<=5people	<=56.38$	<=1 day		5.637074
Male	66	Yes	Secondary	2	No	No	No	Yes	No	No	No	No	Yes	Strongly agree	Yes,always	Yes	Both(single&multiple)	Yes	Married/cohabiting	>43.5 years	<=5people	<=56.38$	<=1 day	<=1 day	5.637074
Male	40	Yes	No formal educ	12	No	Yes	No	Yes	No	No	Yes	No	No	Agree	Yes,ocassionally	Yes	Multiple	No	Married/cohabiting	<=43.5 years	>5 people	<=56.38$	<=1 day		5.637074
Female	23	No	Secondary	7	No	No	No	No	Yes	No	No	No	Yes	Agree	Yes,ocassionally	Yes	Multiple	No	Single/divorced/widow(er)	<=43.5 years	>5 people	<=56.38$	<=1 day		5.637074
Female	59	Yes	Primary	5	No	No	No	Yes	No	Yes	Yes	No	Yes	Strongly agree	Yes,always	Yes	Both(single&multiple)	Yes	Single/divorced/widow(er)	>43.5 years	<=5people	<=56.38$	<=1 day	>1 day	5.637074
Male	35	Yes	No formal educ	7	No	Yes	No	Yes	No	Yes	No	No	Yes	Strongly agree	Yes,ocassionally	Yes	Multiple	No	Single/divorced/widow(er)	<=43.5 years	>5 people	<=56.38$	>1 day		5.637074
Female	38	Yes	Primary	9	No	No	No	Yes	No	No	Yes	No	Yes	Agree	No	Yes	Multiple	No	Married/cohabiting	<=43.5 years	>5 people	<=56.38$	<=1 day		5.637074
Female	26	Yes	Primary	2	No	No	No	Yes	Yes	No	No	No	Yes	Neutral	Yes,always	Yes	Both(single&multiple)	Yes	Single/divorced/widow(er)	<=43.5 years	<=5people	<=56.38$	>1 day	<=1 day	5.637074
Female	68	Yes	Primary	8	No	No	No	Yes	No	No	No	No	Yes	Agree	Yes,always	Yes	Both(single&multiple)	Yes	Single/divorced/widow(er)	>43.5 years	>5 people	<=56.38$	>1 day	>1 day	5.637074
Female	26	Yes	Secondary	3	No	No	No	Yes	No	No	Yes	No	Yes	Strongly agree	Yes,ocassionally	Yes	Multiple	No	Married/cohabiting	<=43.5 years	<=5people	<=56.38$	<=1 day		8.4556112
Male	55	Yes	Primary	5	No	No	No	Yes	No	No	No	No	Yes	Strongly agree	Yes,always	Yes	Multiple	Yes	Married/cohabiting	>43.5 years	<=5people	<=56.38$	>1 day		8.4556112
Female	80	Yes	No formal educ	7	No	No	No	Yes	No	No	No	No	Yes	Agree	Yes,always	Yes	Multiple	Yes	Single/divorced/widow(er)	>43.5 years	>5 people	<=56.38$	<=1 day		8.4556112
Female	68	Yes	Primary	8	No	No	No	Yes	Yes	Yes	No	No	Yes	Agree	Yes,always	Yes	Single	Yes	Single/divorced/widow(er)	>43.5 years	>5 people	<=56.38$		<=1 day	8.4556112
Female	26	No	Primary	4	Yes	No	Yes	Yes	No	No	Yes	No	Yes	Strongly agree	Yes,always	Yes	Single	Yes	Married/cohabiting	<=43.5 years	<=5people	<=56.38$		<=1 day	8.4556112
Female	39	No	Primary	5	Yes	Yes	No	Yes	Yes	Yes	Yes	No	Yes	Agree	Yes,always	Yes	Multiple	Yes	Married/cohabiting	<=43.5 years	<=5people	<=56.38$	<=1 day		8.4556112
Female	37	Yes	Primary	5	No	No	No	Yes	No	No	No	No	Yes	Agree	Yes,always	Yes	Multiple	Yes	Married/cohabiting	<=43.5 years	<=5people	<=56.38$	<=1 day		8.4556112
Female	42	Yes	Primary	6	No	Yes	Yes	Yes	Yes	Yes	No	No	Yes	Strongly agree	Yes,always	Yes	Multiple	Yes	Single/divorced/widow(er)	<=43.5 years	>5 people	<=56.38$	<=1 day		8.4556112
Male	24	Yes	Primary	3	Yes	Yes	Yes	Yes	Yes	Yes	Yes	No	Yes	Strongly agree	Yes,ocassionally	Yes	Multiple	No	Married/cohabiting	<=43.5 years	<=5people	<=56.38$	<=1 day		8.4556112
Female	29	Yes	Secondary	5	No	No	No	Yes	No	Yes	Yes	No	No	Agree	Yes,ocassionally	Yes	Multiple	No	Married/cohabiting	<=43.5 years	<=5people	<=56.38$	>1 day		8.4556112
Female	39	Yes	No formal educ	3	No	Yes	No	Yes	No	No	Yes	No	Yes	Agree	Yes,ocassionally	Yes	Multiple	No	Married/cohabiting	<=43.5 years	<=5people	<=56.38$	<=1 day		8.4556112
Female	48	Yes	Primary	5	No	No	No	Yes	Yes	Yes	No	No	Yes	Agree	Yes,always	Yes	Multiple	Yes	Married/cohabiting	>43.5 years	<=5people	<=56.38$	<=1 day		8.4556112
Female	40	Yes	Secondary	3	No	Yes	No	Yes	No	Yes	Yes	No	Yes	Agree	Yes,always	Yes	Multiple	Yes	Single/divorced/widow(er)	<=43.5 years	<=5people	<=56.38$	<=1 day		9.8648796
Female	25	No	Secondary	4	No	Yes	No	Yes	No	Yes	Yes	No	No	Neutral	No	Yes	Multiple	No	Married/cohabiting	<=43.5 years	<=5people	<=56.38$	>1 day		11.274148
Female	60	Yes	Primary	4	No	Yes	No	Yes	No	Yes	No	No	Yes	Strongly agree	Yes,always	Yes	Multiple	Yes	Single/divorced/widow(er)	>43.5 years	<=5people	<=56.38$	<=1 day		11.274148
Female	34	Yes	Secondary	4	Yes	Yes	No	Yes	No	Yes	Yes	No	Yes	Strongly agree	Yes,always	Yes	Multiple	Yes	Single/divorced/widow(er)	<=43.5 years	<=5people	<=56.38$	>1 day		12.683416
Female	52	Yes	Primary	9	No	No	No	Yes	Yes	Yes	No	No	Yes	Strongly agree	Yes,ocassionally	Yes	Multiple	No	Single/divorced/widow(er)	>43.5 years	>5 people	<=56.38$	<=1 day		14.092685
Female	75	Yes	No formal educ	10	Yes	Yes	Yes	Yes	Yes	Yes	Yes	No	Yes	Strongly agree	Yes,ocassionally	Yes	Multiple	No	Single/divorced/widow(er)	>43.5 years	>5 people	<=56.38$	<=1 day		14.092685
Female	38	Yes	Secondary	9	No	No	No	Yes	No	No	No	No	Yes	Agree	Yes,always	Yes	Multiple	Yes	Single/divorced/widow(er)	<=43.5 years	>5 people	<=56.38$	<=1 day		14.092685
Male	30	Yes	Secondary	4	No	No	No	Yes	Yes	Yes	No	No	Yes	Agree	Yes,always	Yes	Multiple	Yes	Married/cohabiting	<=43.5 years	<=5people	<=56.38$	<=1 day		14.092685
Female	63	Yes	Secondary	5	No	Yes	Yes	Yes	Yes	No	Yes	No	Yes	Strongly agree	Yes,always	Yes	Multiple	Yes	Single/divorced/widow(er)	>43.5 years	<=5people	<=56.38$	>1 day		14.092685
Female	58	Yes	Primary	7	No	Yes	No	Yes	No	Yes	No	No	Yes	Strongly agree	Yes,always	Yes	Both(single&multiple)	Yes	Married/cohabiting	>43.5 years	>5 people	<=56.38$	<=1 day	>1 day	14.092685
Female	30	No	Primary	4	No	Yes	No	Yes	No	No	Yes	No	Yes	Agree	Yes,always	Yes	Multiple	Yes	Married/cohabiting	<=43.5 years	<=5people	<=56.38$	>1 day		14.092685
Female	60	Yes	Primary	6	Yes	Yes	Yes	Yes	Yes	No	Yes	No	Yes	Agree	Yes,always	Yes	Multiple	Yes	Married/cohabiting	>43.5 years	>5 people	<=56.38$	<=1 day		14.092685
Male	58	Yes	Primary	6	No	No	No	Yes	No	No	Yes	No	Yes	Agree	Yes,always	Yes	Multiple	Yes	Married/cohabiting	>43.5 years	>5 people	<=56.38$	<=1 day		14.092685
Male	52	Yes	Primary	1	No	Yes	No	Yes	Yes	No	No	No	Yes	Strongly agree	Yes,ocassionally	Yes	Multiple	No	Single/divorced/widow(er)	>43.5 years	<=5people	<=56.38$	<=1 day		14.092685
Female	20	No	Secondary	3	No	Yes	No	Yes	No	Yes	Yes	No	Yes	Strongly agree	Yes,always	Yes	Multiple	Yes	Married/cohabiting	<=43.5 years	<=5people	<=56.38$	<=1 day		14.092685
Female	21	Yes	Secondary	4	No	No	No	Yes	Yes	No	No	No	Yes	Strongly agree	Yes,always	Yes	Both(single&multiple)	Yes	Married/cohabiting	<=43.5 years	<=5people	<=56.38$	<=1 day	<=1 day	14.092685
Male	54	Yes	Primary	6	No	Yes	No	Yes	Yes	Yes	Yes	No	Yes	Agree	Yes,ocassionally	Yes	Multiple	No	Married/cohabiting	>43.5 years	>5 people	<=56.38$	<=1 day		14.092685
Female	42	Yes	Primary	3	No	Yes	No	Yes	No	Yes	No	No	Yes	Agree	Yes,always	Yes	Multiple	Yes	Single/divorced/widow(er)	<=43.5 years	<=5people	<=56.38$	<=1 day		14.092685
Female	71	Yes	Primary	6	No	No	No	No	Yes	No	No	No	Yes	Agree	Yes,always	Yes	Multiple	Yes	Single/divorced/widow(er)	>43.5 years	>5 people	<=56.38$	<=1 day		14.092685
Female	52	No	Primary	6	No	Yes	No	Yes	Yes	No	No	No	Yes	Agree	Yes,always	Yes	Multiple	Yes	Married/cohabiting	>43.5 years	>5 people	<=56.38$	<=1 day		14.092685
Male	41	Yes	Primary	7	No	No	Yes	Yes	No	Yes	No	No	Yes	Agree	Yes,ocassionally	Yes	Multiple	No	Married/cohabiting	<=43.5 years	>5 people	<=56.38$	<=1 day		14.092685
Female	30	Yes	Primary	5	No	No	No	Yes	No	Yes	Yes	No	Yes	Strongly agree	Yes,always	Yes	Multiple	Yes	Single/divorced/widow(er)	<=43.5 years	<=5people	<=56.38$	<=1 day		14.092685
Male	47	Yes	Primary	7	No	No	No	Yes	No	Yes	No	No	Yes	Agree	Yes,ocassionally	Yes	Multiple	No	Married/cohabiting	>43.5 years	>5 people	<=56.38$	>1 day		14.092685
Female	70	Yes	Primary	7	No	No	No	Yes	No	No	No	No	Yes	Agree	Yes,ocassionally	Yes	Multiple	No	Single/divorced/widow(er)	>43.5 years	>5 people	<=56.38$	<=1 day		14.092685
Female	30	No	Primary	7	No	Yes	No	Yes	Yes	Yes	Yes	No	Yes	Agree	Yes,always	Yes	Both(single&multiple)	Yes	Married/cohabiting	<=43.5 years	>5 people	<=56.38$	<=1 day	>1 day	14.092685
Female	26	No	Secondary	4	Yes	Yes	No	Yes	Yes	Yes	No	No	Yes	Agree	Yes,always	Yes	Multiple	Yes	Married/cohabiting	<=43.5 years	<=5people	<=56.38$	<=1 day		14.092685
Male	90	Yes	No formal educ	1	No	No	No	Yes	No	No	No	No	Yes	Agree	Yes,always	Yes	Multiple	Yes	Single/divorced/widow(er)	>43.5 years	<=5people	<=56.38$	>1 day		14.092685
Female	26	Yes	Primary	2	No	Yes	No	Yes	No	Yes	No	No	Yes	Strongly agree	Yes,always	Yes	Multiple	Yes	Single/divorced/widow(er)	<=43.5 years	<=5people	<=56.38$	<=1 day		14.092685
Female	84	Yes	Primary	10	Yes	No	No	No	No	No	Yes	No	Yes	Agree	Yes,always	Yes	Both(single&multiple)	Yes	Single/divorced/widow(er)	>43.5 years	>5 people	<=56.38$	<=1 day	<=1 day	14.092685
Female	48	Yes	Primary	3	No	Yes	No	Yes	No	Yes	Yes	No	Yes	Agree	Yes,ocassionally	Yes	Multiple	No	Single/divorced/widow(er)	>43.5 years	<=5people	<=56.38$	<=1 day		14.092685
Female	29	Yes	Secondary	5	No	Yes	No	Yes	No	Yes	Yes	No	Yes	Strongly agree	Yes,always	Yes	Multiple	Yes	Single/divorced/widow(er)	<=43.5 years	<=5people	<=56.38$	<=1 day		14.092685
Male	50	Yes	Primary	5	No	No	No	Yes	No	Yes	No	No	Yes	Agree	Yes,ocassionally	Yes	Multiple	No	Single/divorced/widow(er)	>43.5 years	<=5people	<=56.38$	<=1 day		14.092685
Female	37	Yes	Secondary	6	No	Yes	No	Yes	Yes	Yes	Yes	No	Yes	Strongly agree	No	Yes	Multiple	No	Married/cohabiting	<=43.5 years	>5 people	<=56.38$	<=1 day		14.092685
Female	23	No	Secondary	4	No	No	No	No	Yes	No	No	No	Yes	Strongly agree	Yes,ocassionally	Yes	Both(single&multiple)	No	Married/cohabiting	<=43.5 years	<=5people	<=56.38$	<=1 day	<=1 day	14.092685
Female	47	No	Primary	7	Yes	Yes	No	Yes	Yes	No	No	No	Yes	Agree	Yes,always	Yes	Multiple	Yes	Married/cohabiting	>43.5 years	>5 people	<=56.38$	<=1 day		14.092685
Male	35	Yes	Primary	5	No	No	No	Yes	No	Yes	Yes	No	Yes	Strongly agree	Yes,always	Yes	Multiple	Yes	Married/cohabiting	<=43.5 years	<=5people	<=56.38$	<=1 day		14.092685
Female	39	Yes	Primary	8	No	Yes	No	Yes	Yes	No	Yes	No	Yes	Agree	Yes,ocassionally	Yes	Multiple	No	Married/cohabiting	<=43.5 years	>5 people	<=56.38$	<=1 day		16.911222
Female	26	Yes	Primary	3	No	Yes	Yes	Yes	Yes	Yes	Yes	Yes	Yes	Agree	Yes,always	Yes	Both(single&multiple)	Yes	Married/cohabiting	<=43.5 years	<=5people	<=56.38$	<=1 day	<=1 day	16.911222
Female	64	Yes	Primary	1	No	No	No	Yes	No	No	Yes	No	Yes	Agree	Yes,always	Yes	Multiple	Yes	Single/divorced/widow(er)	>43.5 years	<=5people	<=56.38$	<=1 day		16.911222
Female	28	No	Secondary	7	No	No	No	Yes	Yes	No	No	No	Yes	Agree	Yes,ocassionally	Yes	Multiple	No	Married/cohabiting	<=43.5 years	>5 people	<=56.38$	<=1 day		16.911222
Male	24	Yes	Primary	4	No	Yes	Yes	Yes	No	No	Yes	No	Yes	Strongly agree	Yes,always	Yes	Multiple	Yes	Married/cohabiting	<=43.5 years	<=5people	<=56.38$	>1 day		16.911222
Male	38	Yes	No formal educ	1	No	No	No	Yes	No	Yes	Yes	No	Yes	Strongly agree	No	Yes	Multiple	No	Single/divorced/widow(er)	<=43.5 years	<=5people	<=56.38$	<=1 day		19.729759
Female	19	No	Secondary	5	No	No	No	Yes	Yes	No	No	No	Yes	Agree	Yes,always	Yes	Multiple	Yes	Single/divorced/widow(er)	<=43.5 years	<=5people	<=56.38$	>1 day		19.729759
Male	26	Yes	Secondary	1	No	Yes	Yes	Yes	Yes	No	No	No	Yes	Strongly agree	Yes,ocassionally	Yes	Multiple	No	Single/divorced/widow(er)	<=43.5 years	<=5people	<=56.38$	>1 day		19.729759
Male	43	Yes	Secondary	5	No	No	No	Yes	Yes	No	No	No	Yes	Agree	Yes,always	Yes	Multiple	Yes	Married/cohabiting	<=43.5 years	<=5people	<=56.38$	<=1 day		19.729759
Female	58	Yes	No formal educ	2	No	No	No	Yes	No	Yes	Yes	No	Yes	Strongly agree	Yes,ocassionally	Yes	Multiple	No	Single/divorced/widow(er)	>43.5 years	<=5people	<=56.38$	>1 day		22.548296
Female	22	No	Secondary	4	Yes	Yes	No	Yes	Yes	Yes	Yes	No	Yes	Strongly agree	Yes,ocassionally	Yes	Multiple	No	Married/cohabiting	<=43.5 years	<=5people	<=56.38$	<=1 day		22.548296
Female	25	Yes	Secondary	4	No	Yes	No	Yes	No	Yes	Yes	No	Yes	Neutral	No	Yes	Multiple	No	Married/cohabiting	<=43.5 years	<=5people	<=56.38$	<=1 day		22.548296
Female	35	Yes	Primary	8	No	No	Yes	Yes	No	Yes	Yes	No	Yes	Agree	Yes,always	Yes	Multiple	Yes	Single/divorced/widow(er)	<=43.5 years	>5 people	<=56.38$	<=1 day		22.548296
Female	65	Yes	Tertiary	5	No	No	No	No	Yes	No	No	No	Yes	Agree	Yes,always	Yes	Multiple	Yes	Single/divorced/widow(er)	>43.5 years	<=5people	<=56.38$	>1 day		22.548296
Male	33	Yes	Primary	4	No	Yes	No	Yes	No	Yes	Yes	No	Yes	Strongly agree	Yes,always	Yes	Multiple	Yes	Married/cohabiting	<=43.5 years	<=5people	<=56.38$	<=1 day		22.548296
Male	74	Yes	Secondary	5	Yes	No	No	Yes	No	Yes	Yes	No	Yes	Strongly agree	Yes,always	Yes	Single	Yes	Married/cohabiting	>43.5 years	<=5people	<=56.38$		>1 day	22.548296
Female	60	Yes	No formal educ	6	No	No	No	No	No	No	Yes	No	Yes	Agree	Yes,ocassionally	Yes	Multiple	No	Single/divorced/widow(er)	>43.5 years	>5 people	<=56.38$	>1 day		25.366833
Female	57	Yes	Primary	5	No	No	Yes	Yes	No	No	Yes	No	Yes	Agree	Yes,ocassionally	Yes	Both(single&multiple)	No	Single/divorced/widow(er)	>43.5 years	<=5people	<=56.38$	>1 day	>1 day	25.366833
Male	71	Yes	Primary	1	No	Yes	No	Yes	No	Yes	Yes	No	No	Disagree	Yes,always	Yes	Multiple	Yes	Single/divorced/widow(er)	>43.5 years	<=5people	<=56.38$	>1 day		25.366833
Female	36	No	Primary	5	No	Yes	Yes	Yes	No	Yes	Yes	No	Yes	Strongly agree	Yes,always	Yes	Multiple	Yes	Married/cohabiting	<=43.5 years	<=5people	<=56.38$	<=1 day		25.366833
Male	41	Yes	Primary	4	Yes	Yes	No	Yes	Yes	Yes	Yes	No	Yes	Agree	Yes,always	Yes	Multiple	Yes	Married/cohabiting	<=43.5 years	<=5people	<=56.38$	<=1 day		26.7761
Female	30	No	Primary	6	No	No	No	Yes	No	No	Yes	No	Yes	Strongly agree	Yes,always	Yes	Multiple	Yes	Single/divorced/widow(er)	<=43.5 years	>5 people	<=56.38$	<=1 day		28.185369
Female	35	Yes	Primary	7	No	Yes	No	Yes	Yes	Yes	No	No	Yes	Agree	Yes,always	Yes	Multiple	Yes	Single/divorced/widow(er)	<=43.5 years	>5 people	<=56.38$	<=1 day		28.185369
Female	58	No	No formal educ	4	No	Yes	Yes	Yes	Yes	Yes	Yes	No	Yes	Strongly agree	Yes,always	Yes	Multiple	Yes	Married/cohabiting	>43.5 years	<=5people	<=56.38$	<=1 day		28.185369
Female	35	Yes	Primary	5	No	Yes	No	Yes	No	Yes	No	No	Yes	Strongly agree	Yes,ocassionally	Yes	Multiple	No	Married/cohabiting	<=43.5 years	<=5people	<=56.38$	<=1 day		28.185369
Female	48	Yes	Secondary	4	No	Yes	No	Yes	Yes	No	Yes	No	Yes	Agree	Yes,always	Yes	Multiple	Yes	Single/divorced/widow(er)	>43.5 years	<=5people	<=56.38$	<=1 day		28.185369
Female	37	Yes	No formal educ	5	No	No	No	Yes	No	No	No	No	Yes	Agree	Yes,always	Yes	Multiple	Yes	Single/divorced/widow(er)	<=43.5 years	<=5people	<=56.38$	>1 day		28.185369
Female	19	No	Primary	3	No	Yes	No	Yes	Yes	Yes	No	No	Yes	Strongly agree	Yes,always	Yes	Multiple	Yes	Married/cohabiting	<=43.5 years	<=5people	<=56.38$	<=1 day		28.185369
Male	50	Yes	Primary	5	Yes	Yes	Yes	Yes	Yes	Yes	Yes	No	Yes	Agree	Yes,always	Yes	Multiple	Yes	Married/cohabiting	>43.5 years	<=5people	<=56.38$	<=1 day		28.185369
Female	28	No	Primary	5	No	No	No	Yes	No	Yes	Yes	No	Yes	Strongly agree	Yes,always	Yes	Multiple	Yes	Married/cohabiting	<=43.5 years	<=5people	<=56.38$	<=1 day		28.185369
Female	39	No	Primary	6	Yes	No	Yes	Yes	Yes	No	No	No	Yes	Agree	Yes,always	Yes	Both(single&multiple)	Yes	Married/cohabiting	<=43.5 years	>5 people	<=56.38$	<=1 day	<=1 day	28.185369
Male	40	Yes	No formal educ	10	Yes	No	No	Yes	Yes	Yes	No	No	Yes	Agree	Yes,always	Yes	Multiple	Yes	Married/cohabiting	<=43.5 years	>5 people	<=56.38$	<=1 day		28.185369
Female	54	No	Primary	2	No	No	No	Yes	No	Yes	No	No	Yes	Strongly agree	Yes,ocassionally	Yes	Multiple	No	Married/cohabiting	>43.5 years	<=5people	<=56.38$	<=1 day		28.185369
Female	57	Yes	Primary	3	No	No	No	No	Yes	No	No	No	Yes	Agree	Yes,always	Yes	Multiple	Yes	Single/divorced/widow(er)	>43.5 years	<=5people	<=56.38$	<=1 day		28.185369
Female	38	Yes	Secondary	4	No	Yes	Yes	Yes	Yes	No	Yes	No	Yes	Strongly agree	Yes,always	Yes	Both(single&multiple)	Yes	Married/cohabiting	<=43.5 years	<=5people	<=56.38$	<=1 day	<=1 day	28.185369
Female	42	Yes	Primary	2	No	Yes	No	Yes	Yes	Yes	No	No	Yes	Strongly agree	Yes,always	Yes	Multiple	Yes	Single/divorced/widow(er)	<=43.5 years	<=5people	<=56.38$	<=1 day		28.185369
Female	34	Yes	Secondary	5	No	Yes	No	Yes	No	Yes	Yes	No	Yes	Strongly agree	Yes,ocassionally	Yes	Multiple	No	Married/cohabiting	<=43.5 years	<=5people	<=56.38$	<=1 day		28.185369
Female	60	Yes	Secondary	14	Yes	Yes	Yes	Yes	Yes	Yes	Yes	No	Yes	Agree	Yes,always	Yes	Both(single&multiple)	Yes	Married/cohabiting	>43.5 years	>5 people	<=56.38$	<=1 day	<=1 day	28.185369
Female	28	No	Secondary	3	No	No	No	Yes	Yes	No	Yes	No	Yes	Agree	Yes,always	Yes	Single	Yes	Married/cohabiting	<=43.5 years	<=5people	<=56.38$		<=1 day	28.185369
Female	40	Yes	Primary	4	No	Yes	No	Yes	No	Yes	No	No	Yes	Strongly agree	Yes,always	Yes	Both(single&multiple)	Yes	Single/divorced/widow(er)	<=43.5 years	<=5people	<=56.38$	<=1 day	<=1 day	28.185369
Female	40	No	Secondary	4	No	No	Yes	Yes	Yes	No	No	No	Yes	Agree	Yes,always	Yes	Multiple	Yes	Married/cohabiting	<=43.5 years	<=5people	<=56.38$	<=1 day		28.185369
Male	60	Yes	Secondary	5	Yes	Yes	Yes	Yes	Yes	Yes	No	No	Yes	Agree	Yes,ocassionally	Yes	Both(single&multiple)	No	Married/cohabiting	>43.5 years	<=5people	<=56.38$	<=1 day	<=1 day	28.185369
Female	35	Yes	No formal educ	3	No	Yes	No	Yes	Yes	Yes	No	No	Yes	Strongly agree	Yes,always	Yes	Multiple	Yes	Single/divorced/widow(er)	<=43.5 years	<=5people	<=56.38$	<=1 day		28.185369
Male	66	Yes	Primary	8	No	No	No	Yes	No	No	No	No	No	Agree	Yes,ocassionally	Yes	Multiple	No	Married/cohabiting	>43.5 years	>5 people	<=56.38$	>1 day		28.185369
Male	42	Yes	Primary	1	No	Yes	No	No	No	Yes	Yes	No	Yes	Strongly agree	Yes,always	Yes	Multiple	Yes	Single/divorced/widow(er)	<=43.5 years	<=5people	<=56.38$	>1 day		28.185369
Female	41	Yes	Secondary	4	No	Yes	No	Yes	Yes	Yes	No	No	Yes	Strongly agree	Yes,ocassionally	Yes	Multiple	No	Single/divorced/widow(er)	<=43.5 years	<=5people	<=56.38$	<=1 day		28.185369
Female	55	Yes	Secondary	11	No	No	No	No	Yes	No	No	No	Yes	Agree	Yes,always	Yes	Multiple	Yes	Single/divorced/widow(er)	>43.5 years	>5 people	<=56.38$	<=1 day		28.185369
Male	42	Yes	Secondary	5	No	Yes	Yes	Yes	No	Yes	Yes	No	Yes	Strongly agree	Yes,always	Yes	Multiple	Yes	Married/cohabiting	<=43.5 years	<=5people	<=56.38$	<=1 day		28.185369
Female	59	Yes	Secondary	3	No	Yes	Yes	Yes	Yes	No	No	No	Yes	Agree	Yes,always	Yes	Multiple	Yes	Single/divorced/widow(er)	>43.5 years	<=5people	<=56.38$	>1 day		28.185369
Female	43	Yes	Secondary	6	No	Yes	No	No	Yes	Yes	No	No	Yes	Strongly agree	Yes,always	Yes	Multiple	Yes	Married/cohabiting	<=43.5 years	>5 people	<=56.38$	<=1 day		28.185369
Female	37	No	Primary	6	No	Yes	Yes	Yes	No	Yes	Yes	No	Yes	Strongly agree	Yes,always	Yes	Multiple	Yes	Married/cohabiting	<=43.5 years	>5 people	<=56.38$	<=1 day		28.185369
Male	42	Yes	Secondary	10	No	No	No	Yes	No	No	Yes	No	Yes	Agree	Yes,ocassionally	Yes	Both(single&multiple)	No	Married/cohabiting	<=43.5 years	>5 people	<=56.38$	<=1 day	>1 day	28.185369
Female	38	Yes	No formal educ	7	No	Yes	No	Yes	No	Yes	Yes	No	Yes	Strongly agree	Yes,always	Yes	Multiple	Yes	Married/cohabiting	<=43.5 years	>5 people	<=56.38$	<=1 day		28.185369
Female	57	Yes	Tertiary	2	No	Yes	No	Yes	Yes	Yes	No	No	Yes	Strongly agree	Yes,always	Yes	Multiple	Yes	Single/divorced/widow(er)	>43.5 years	<=5people	<=56.38$	<=1 day		28.185369
Female	28	Yes	Primary	3	No	Yes	No	Yes	Yes	Yes	No	No	Yes	Agree	Yes,always	Yes	Multiple	Yes	Married/cohabiting	<=43.5 years	<=5people	<=56.38$	<=1 day		28.185369
Female	46	No	Secondary	9	No	No	No	Yes	Yes	Yes	No	No	Yes	Agree	Yes,ocassionally	Yes	Multiple	No	Single/divorced/widow(er)	>43.5 years	>5 people	<=56.38$	<=1 day		28.185369
Female	31	Yes	Primary	8	No	Yes	Yes	Yes	Yes	Yes	Yes	No	Yes	Agree	Yes,always	Yes	Both(single&multiple)	Yes	Married/cohabiting	<=43.5 years	>5 people	<=56.38$	<=1 day	>1 day	28.185369
Female	29	Yes	Secondary	5	Yes	Yes	Yes	Yes	Yes	Yes	No	No	Yes	Strongly agree	Yes,always	Yes	Multiple	Yes	Married/cohabiting	<=43.5 years	<=5people	<=56.38$	<=1 day		28.185369
Female	40	Yes	Secondary	7	No	No	No	Yes	Yes	No	No	No	Yes	Agree	Yes,always	Yes	Both(single&multiple)	Yes	Single/divorced/widow(er)	<=43.5 years	>5 people	<=56.38$	<=1 day	<=1 day	28.185369
Female	32	Yes	Primary	5	No	Yes	No	Yes	Yes	Yes	Yes	No	Yes	Agree	Yes,ocassionally	Yes	Multiple	No	Married/cohabiting	<=43.5 years	<=5people	<=56.38$	<=1 day		28.185369
Female	42	Yes	Secondary	7	No	No	No	Yes	No	Yes	No	No	Yes	Strongly agree	Yes,always	Yes	Multiple	Yes	Single/divorced/widow(er)	<=43.5 years	>5 people	<=56.38$	<=1 day		33.822445
Male	69	Yes	Primary	11	No	No	No	Yes	No	Yes	No	No	Yes	Strongly agree	Yes,always	Yes	Multiple	Yes	Married/cohabiting	>43.5 years	>5 people	<=56.38$	<=1 day		33.822445
Male	42	Yes	Secondary	5	No	No	No	Yes	No	Yes	Yes	No	Yes	Strongly agree	Yes,ocassionally	Yes	Multiple	No	Married/cohabiting	<=43.5 years	<=5people	<=56.38$	<=1 day		39.459518
Male	68	Yes	Secondary	7	Yes	Yes	Yes	No	Yes	No	No	No	Yes	Agree	Yes,always	Yes	Both(single&multiple)	Yes	Married/cohabiting	>43.5 years	>5 people	<=56.38$	<=1 day	>1 day	42.278053
Male	51	Yes	Tertiary	5	No	No	No	No	Yes	No	No	No	Yes	Strongly agree	Yes,always	Yes	Multiple	Yes	Married/cohabiting	>43.5 years	<=5people	<=56.38$	<=1 day		42.278053
Female	30	Yes	Secondary	4	No	No	No	Yes	Yes	Yes	No	No	Yes	Strongly agree	Yes,always	Yes	Multiple	Yes	Married/cohabiting	<=43.5 years	<=5people	<=56.38$	<=1 day		42.278053
Female	24	No	Secondary	6	No	No	No	Yes	Yes	Yes	No	No	Yes	Agree	Yes,ocassionally	Yes	Multiple	No	Single/divorced/widow(er)	<=43.5 years	>5 people	<=56.38$	<=1 day		42.278053
Male	58	Yes	Primary	5	No	No	No	Yes	No	Yes	Yes	No	Yes	Agree	No	Yes	Multiple	No	Married/cohabiting	>43.5 years	<=5people	<=56.38$	<=1 day		42.278053
Female	32	Yes	Secondary	1	No	Yes	No	Yes	No	No	No	No	No	Neutral	Yes,ocassionally	Yes	Multiple	No	Single/divorced/widow(er)	<=43.5 years	<=5people	<=56.38$	<=1 day		42.278053
Female	45	No	Secondary	7	No	No	No	Yes	No	No	No	No	Yes	Agree	Yes,always	Yes	Multiple	Yes	Married/cohabiting	>43.5 years	>5 people	<=56.38$	<=1 day		42.278053
Female	37	No	Primary	4	No	No	Yes	Yes	Yes	Yes	Yes	No	Yes	Strongly agree	Yes,ocassionally	Yes	Multiple	No	Married/cohabiting	<=43.5 years	<=5people	<=56.38$	<=1 day		42.278053
Female	70	Yes	Primary	7	Yes	Yes	No	Yes	Yes	Yes	Yes	No	Yes	Strongly agree	Yes,always	Yes	Multiple	Yes	Single/divorced/widow(er)	>43.5 years	>5 people	<=56.38$	<=1 day		42.278053
Male	27	No	Primary	1	No	Yes	No	No	No	No	No	No	Yes	Disagree	No	No		No	Single/divorced/widow(er)	<=43.5 years	<=5people	<=56.38$			42.278053
Female	30	No	Tertiary	7	No	Yes	Yes	Yes	Yes	No	No	No	Yes	Strongly agree	Yes,always	Yes	Both(single&multiple)	Yes	Single/divorced/widow(er)	<=43.5 years	>5 people	<=56.38$	<=1 day	>1 day	42.278053
Female	35	Yes	No formal educ	5	No	No	Yes	Yes	Yes	No	Yes	No	Yes	Agree	Yes,ocassionally	Yes	Multiple	No	Married/cohabiting	<=43.5 years	<=5people	<=56.38$	<=1 day		42.278053
Female	25	No	Secondary	4	No	No	No	Yes	Yes	Yes	No	No	Yes	Agree	Yes,always	Yes	Multiple	Yes	Married/cohabiting	<=43.5 years	<=5people	<=56.38$	<=1 day		42.278053
Male	51	Yes	Primary	3	No	No	No	Yes	No	No	No	No	Yes	Strongly agree	Yes,always	Yes	Multiple	Yes	Married/cohabiting	>43.5 years	<=5people	<=56.38$	<=1 day		42.278053
Male	69	Yes	Secondary	2	No	Yes	No	Yes	Yes	Yes	Yes	No	Yes	Strongly agree	Yes,always	Yes	Multiple	Yes	Single/divorced/widow(er)	>43.5 years	<=5people	<=56.38$	<=1 day		42.278053
Female	50	Yes	No formal educ	4	No	No	No	No	Yes	No	No	No	Yes	Strongly agree	Yes,ocassionally	Yes	Multiple	No	Single/divorced/widow(er)	>43.5 years	<=5people	<=56.38$	>1 day		42.278053
Female	38	No	Primary	7	No	Yes	Yes	Yes	Yes	Yes	Yes	No	Yes	Strongly agree	Yes,always	Yes	Multiple	Yes	Married/cohabiting	<=43.5 years	>5 people	<=56.38$	<=1 day		42.278053
Female	53	No	Primary	2	No	Yes	No	Yes	Yes	Yes	No	No	Yes	Agree	Yes,always	Yes	Multiple	Yes	Single/divorced/widow(er)	>43.5 years	<=5people	<=56.38$	<=1 day		42.278053
Female	45	No	Primary	5	No	Yes	No	Yes	No	Yes	No	No	Yes	Strongly agree	Yes,always	Yes	Both(single&multiple)	Yes	Married/cohabiting	>43.5 years	<=5people	<=56.38$	<=1 day	<=1 day	42.278053
Female	37	No	Primary	5	No	Yes	No	Yes	Yes	No	Yes	No	Yes	Agree	Yes,ocassionally	Yes	Multiple	No	Married/cohabiting	<=43.5 years	<=5people	<=56.38$	<=1 day		42.278053
Male	40	No	No formal educ	2									Yes	Agree	Yes,always	No		Yes	Single/divorced/widow(er)	<=43.5 years	<=5people	<=56.38$			42.278053
Female	42	No	No formal educ	12	No	No	No	Yes	Yes	Yes	Yes	No	Yes	Strongly agree	Yes,always	Yes	Multiple	Yes	Married/cohabiting	<=43.5 years	>5 people	<=56.38$	>1 day		42.278053
Female	36	Yes	Secondary	6	No	No	Yes	Yes	Yes	No	Yes	No	Yes	Strongly agree	Yes,always	Yes	Multiple	Yes	Married/cohabiting	<=43.5 years	>5 people	<=56.38$	<=1 day		42.278053
Male	46	Yes	Secondary	3	No	Yes	No	No	No	Yes	No	No	Yes	Neutral	Yes,always	No		Yes	Single/divorced/widow(er)	>43.5 years	<=5people	<=56.38$			42.278053
Female	43	No	Primary	15	No	Yes	No	Yes	No	Yes	Yes	No	Yes	Strongly agree	Yes,always	Yes	Multiple	Yes	Married/cohabiting	<=43.5 years	>5 people	<=56.38$	<=1 day		42.278053
Female	42	No	Primary	2	Yes	No	No	No	No	Yes	Yes	No	Yes	Strongly agree	Yes,ocassionally	Yes	Both(single&multiple)	No	Married/cohabiting	<=43.5 years	<=5people	<=56.38$	<=1 day	>1 day	42.278053
Male	49	Yes	Primary	1	No	Yes	No	No	No	No	Yes	No	Yes	Agree	Yes,always	Yes	Multiple	Yes	Married/cohabiting	>43.5 years	<=5people	<=56.38$	<=1 day		42.278053
Male	28	Yes	Tertiary	3	No	Yes	Yes	Yes	Yes	No	No	Yes	Yes	Agree	Yes,always	Yes	Both(single&multiple)	Yes	Married/cohabiting	<=43.5 years	<=5people	<=56.38$	<=1 day	<=1 day	56.370739
Female	35	Yes	Primary	5	No	Yes	No	Yes	Yes	No	No	No	Yes	Agree	Yes,always	Yes	Multiple	Yes	Single/divorced/widow(er)	<=43.5 years	<=5people	<=56.38$	<=1 day		56.370739
Female	61	No	Secondary	3	No	Yes	No	No	Yes	No	No	No	Yes	Strongly agree	Yes,always	Yes	Multiple	Yes	Married/cohabiting	>43.5 years	<=5people	<=56.38$	<=1 day		56.370739
Male	43	Yes	No formal educ	7	No	Yes	No	Yes	Yes	Yes	Yes	No	Yes	Strongly agree	Yes,always	Yes	Both(single&multiple)	Yes	Married/cohabiting	<=43.5 years	>5 people	<=56.38$	<=1 day	>1 day	56.370739
Male	30	Yes	Tertiary	5	No	No	No	Yes	Yes	No	No	No	Yes	Agree	Yes,always	Yes	Both(single&multiple)	Yes	Married/cohabiting	<=43.5 years	<=5people	<=56.38$	<=1 day	<=1 day	56.370739
Male	58	Yes	Secondary	6	No	No	No	Yes	No	Yes	Yes	No	Yes	Agree	Yes,ocassionally	Yes	Multiple	No	Married/cohabiting	>43.5 years	>5 people	<=56.38$	<=1 day		56.370739
Female	78	Yes	Secondary	4	Yes	Yes	No	No	Yes	No	Yes	No	Yes	Agree	Yes,always	Yes	Both(single&multiple)	Yes	Single/divorced/widow(er)	>43.5 years	<=5people	<=56.38$	<=1 day	<=1 day	56.370739
Female	42	Yes	Secondary	5	No	Yes	No	Yes	Yes	Yes	Yes	No	Yes	Strongly agree	Yes,always	Yes	Both(single&multiple)	Yes	Single/divorced/widow(er)	<=43.5 years	<=5people	<=56.38$	<=1 day	>1 day	56.370739
Female	35	No	Secondary	2	No	No	No	Yes	Yes	No	Yes	No	Yes	Strongly agree	Yes,always	Yes	Multiple	Yes	Single/divorced/widow(er)	<=43.5 years	<=5people	<=56.38$	<=1 day		56.370739
Female	29	Yes	Primary	9	Yes	No	No	Yes	No	Yes	Yes	No	Yes	Strongly agree	Yes,always	Yes	Multiple	Yes	Married/cohabiting	<=43.5 years	>5 people	<=56.38$	<=1 day		56.370739
Female	25	Yes	Secondary	4	Yes	No	Yes	Yes	Yes	No	No	No	Yes	Agree	Yes,always	Yes	Multiple	Yes	Married/cohabiting	<=43.5 years	<=5people	<=56.38$	<=1 day		56.370739
Male	40	Yes	Primary	7	No	No	Yes	Yes	Yes	No	Yes	No	Yes	Strongly agree	Yes,always	Yes	Both(single&multiple)	Yes	Married/cohabiting	<=43.5 years	>5 people	<=56.38$	<=1 day	<=1 day	56.370739
Male	34	Yes	Secondary	4	No	No	No	Yes	Yes	No	Yes	No	Yes	Strongly agree	Yes,ocassionally	Yes	Single	No	Married/cohabiting	<=43.5 years	<=5people	<=56.38$		>1 day	56.370739
Female	40	Yes	Primary	1	No	No	No	Yes	No	Yes	No	No	Yes	Agree	Yes,always	Yes	Multiple	Yes	Single/divorced/widow(er)	<=43.5 years	<=5people	<=56.38$	<=1 day		56.370739
Female	27	No	Primary	6	No	No	No	Yes	No	No	No	No	Yes	Agree	Yes,always	Yes	Multiple	Yes	Married/cohabiting	<=43.5 years	>5 people	<=56.38$	<=1 day		56.370739
Female	44	Yes	Primary	5	No	No	No	Yes	Yes	No	No	No	Yes	Agree	Yes,always	Yes	Multiple	Yes	Single/divorced/widow(er)	>43.5 years	<=5people	<=56.38$	<=1 day		56.370739
Female	26	No	Primary	8	No	Yes	No	Yes	No	Yes	Yes	No	Yes	Strongly agree	Yes,always	Yes	Multiple	Yes	Married/cohabiting	<=43.5 years	>5 people	<=56.38$	>1 day		56.370739
Female	18	No	Primary	10	No	Yes	No	Yes	Yes	Yes	Yes	No	Yes	Strongly agree	Yes,ocassionally	Yes	Both(single&multiple)	No	Single/divorced/widow(er)	<=43.5 years	>5 people	<=56.38$	<=1 day	>1 day	56.370739
Female	42	No	Secondary	6	No	No	No	Yes	Yes	No	No	No	Yes	Neutral	Yes,ocassionally	Yes	Multiple	No	Married/cohabiting	<=43.5 years	>5 people	<=56.38$	<=1 day		56.370739
Female	40	Yes	Primary	8	No	Yes	No	Yes	Yes	No	Yes	No	Yes	Strongly agree	Yes,always	Yes	Multiple	Yes	Single/divorced/widow(er)	<=43.5 years	>5 people	<=56.38$	<=1 day		56.370739
Male	63	Yes	Primary	11	Yes	Yes	Yes	Yes	Yes	Yes	Yes	No	Yes	Strongly agree	Yes,always	Yes	Multiple	Yes	Married/cohabiting	>43.5 years	>5 people	<=56.38$	<=1 day		56.370739
Female	42	No	No formal educ	4	No	No	No	Yes	No	Yes	Yes	No	Yes	Strongly agree	Yes,ocassionally	Yes	Multiple	No	Single/divorced/widow(er)	<=43.5 years	<=5people	<=56.38$	<=1 day		56.370739
Female	26	Yes	Secondary	4	No	No	No	Yes	Yes	Yes	Yes	No	Yes	Strongly agree	Yes,always	Yes	Both(single&multiple)	Yes	Married/cohabiting	<=43.5 years	<=5people	<=56.38$	<=1 day	<=1 day	56.370739
Female	37	Yes	Primary	3	No	No	No	Yes	Yes	No	Yes	No	Yes	Agree	Yes,always	Yes	Multiple	Yes	Single/divorced/widow(er)	<=43.5 years	<=5people	<=56.38$	<=1 day		56.370739
Female	34	No	Primary	4	Yes	Yes	Yes	Yes	Yes	Yes	Yes	No	Yes	Agree	Yes,always	Yes	Multiple	Yes	Married/cohabiting	<=43.5 years	<=5people	<=56.38$	>1 day		56.370739
Female	45	No	Secondary	5	Yes	Yes	Yes	Yes	Yes	Yes	No	No	Yes	Strongly agree	Yes,ocassionally	Yes	Both(single&multiple)	No	Married/cohabiting	>43.5 years	<=5people	<=56.38$	<=1 day	<=1 day	56.370739
Female	29	Yes	Secondary	2	No	No	Yes	Yes	Yes	Yes	Yes	Yes	Yes	Strongly agree	Yes,ocassionally	Yes	Multiple	No	Married/cohabiting	<=43.5 years	<=5people	<=56.38$	<=1 day		56.370739
Male	69	Yes	Primary	4	No	No	No	Yes	No	No	No	No	Yes	Agree	Yes,always	Yes	Multiple	Yes	Married/cohabiting	>43.5 years	<=5people	<=56.38$	<=1 day		56.370739
Male	22	No	Secondary	4	No	No	Yes	Yes	Yes	No	No	Yes	Yes	Strongly agree	Yes,always	Yes	Single	Yes	Single/divorced/widow(er)	<=43.5 years	<=5people	<=56.38$		<=1 day	56.370739
Male	61	Yes	Primary	6	Yes	No	Yes	Yes	Yes	Yes	Yes	No	Yes	Agree	Yes,always	Yes	Multiple	Yes	Married/cohabiting	>43.5 years	>5 people	<=56.38$	<=1 day		56.370739
Male	62	No	Primary	7	No	No	No	Yes	Yes	Yes	No	No	Yes	Agree	Yes,always	Yes	Multiple	Yes	Single/divorced/widow(er)	>43.5 years	>5 people	<=56.38$	<=1 day		56.370739
Male	40	No	Primary	7	No	No	No	Yes	No	Yes	Yes	No	No	Neutral	Yes,ocassionally	Yes	Multiple	No	Married/cohabiting	<=43.5 years	>5 people	<=56.38$	<=1 day		56.370739
Female	86	Yes	No formal educ	5	No	Yes	No	Yes	No	No	Yes	No	Yes	Strongly agree	Yes,always	Yes	Multiple	Yes	Single/divorced/widow(er)	>43.5 years	<=5people	<=56.38$	<=1 day		56.370739
Male	52	Yes	Secondary	8	Yes	No	Yes	Yes	Yes	Yes	Yes	No	Yes	Strongly agree	Yes,ocassionally	Yes	Multiple	No	Married/cohabiting	>43.5 years	>5 people	<=56.38$	<=1 day		56.370739
Female	47	No	Tertiary	5	Yes	Yes	Yes	Yes	Yes	Yes	Yes	No	Yes	Strongly agree	Yes,ocassionally	Yes	Multiple	No	Married/cohabiting	>43.5 years	<=5people	<=56.38$	>1 day		56.370739
Male	70	Yes	Primary	14	Yes	No	No	Yes	No	Yes	Yes	No	Yes	Strongly agree	Yes,ocassionally	Yes	Multiple	No	Married/cohabiting	>43.5 years	>5 people	<=56.38$	<=1 day		56.370739
Female	58	Yes	Tertiary	6	Yes	Yes	No	Yes	Yes	No	Yes	No	Yes	Agree	Yes,always	Yes	Multiple	Yes	Single/divorced/widow(er)	>43.5 years	>5 people	<=56.38$	>1 day		56.370739
Female	22	Yes	Primary	3	No	Yes	No	Yes	Yes	No	No	No	Yes	Agree	Yes,always	Yes	Multiple	Yes	Married/cohabiting	<=43.5 years	<=5people	>56.38$	<=1 day		59.189278
Male	38	Yes	Primary	1	No	No	No	Yes	Yes	No	No	No	Yes	Agree	Yes,always	Yes	Multiple	Yes	Single/divorced/widow(er)	<=43.5 years	<=5people	>56.38$	<=1 day		59.189278
Male	36	Yes	Secondary	6	No	No	Yes	Yes	Yes	Yes	Yes	No	Yes	Agree	Yes,always	Yes	Multiple	Yes	Married/cohabiting	<=43.5 years	>5 people	>56.38$	>1 day		59.189278
Female	47	Yes	Secondary	1	No	Yes	No	Yes	No	No	No	No	Yes	Strongly agree	Yes,always	Yes	Multiple	Yes	Single/divorced/widow(er)	>43.5 years	<=5people	>56.38$	<=1 day		62.571522
Female	31	Yes	Primary	3	No	No	Yes	Yes	No	No	No	No	Yes	Strongly agree	Yes,always	Yes	Multiple	Yes	Single/divorced/widow(er)	<=43.5 years	<=5people	>56.38$	>1 day		67.64489
Female	36	No	Primary	6	No	No	Yes	Yes	No	Yes	No	No	Yes	Agree	Yes,always	Yes	Both(single&multiple)	Yes	Married/cohabiting	<=43.5 years	>5 people	>56.38$	<=1 day	>1 day	67.64489
Female	30	Yes	Primary	4	No	No	No	Yes	Yes	Yes	Yes	No	Yes	Strongly agree	Yes,always	Yes	Multiple	Yes	Single/divorced/widow(er)	<=43.5 years	<=5people	>56.38$	<=1 day		70.463425
Female	22	No	Secondary	5	No	No	Yes	Yes	No	No	Yes	No	Yes	Strongly agree	Yes,ocassionally	Yes	Multiple	No	Married/cohabiting	<=43.5 years	<=5people	>56.38$	<=1 day		70.463425
Female	25	Yes	Secondary	3	No	Yes	No	Yes	Yes	Yes	Yes	No	Yes	Agree	Yes,always	Yes	Multiple	Yes	Married/cohabiting	<=43.5 years	<=5people	>56.38$	<=1 day		70.463425
Female	74	Yes	Primary	3	No	No	No	Yes	Yes	Yes	Yes	No	Yes	Strongly agree	Yes,ocassionally	Yes	Multiple	No	Single/divorced/widow(er)	>43.5 years	<=5people	>56.38$	<=1 day		70.463425
Male	20	Yes	Primary	2	No	No	No	Yes	Yes	No	No	No	Yes	Strongly agree	Yes,always	Yes	Multiple	Yes	Single/divorced/widow(er)	<=43.5 years	<=5people	>56.38$	<=1 day		70.463425
Female	23	No	Secondary	5	No	Yes	No	Yes	Yes	Yes	Yes	No	Yes	Strongly agree	Yes,always	Yes	Multiple	Yes	Single/divorced/widow(er)	<=43.5 years	<=5people	>56.38$	<=1 day		70.463425
Female	50	Yes	No formal educ	8	No	Yes	No	No	Yes	Yes	Yes	No	Yes	Strongly agree	Yes,always	Yes	Both(single&multiple)	Yes	Married/cohabiting	>43.5 years	>5 people	>56.38$	<=1 day	<=1 day	70.463425
Male	26	Yes	Primary	1	No	Yes	No	Yes	Yes	No	No	No	Yes	Strongly agree	No	No		No	Single/divorced/widow(er)	<=43.5 years	<=5people	>56.38$			70.463425
Male	35	Yes	Secondary	3	Yes	No	Yes	Yes	No	No	No	No	Yes	Agree	Yes,always	Yes	Both(single&multiple)	Yes	Married/cohabiting	<=43.5 years	<=5people	>56.38$	<=1 day	<=1 day	70.463425
Female	50	No	Primary	7	No	Yes	Yes	Yes	Yes	Yes	Yes	No	Yes	Strongly agree	Yes,ocassionally	Yes	Multiple	No	Married/cohabiting	>43.5 years	>5 people	>56.38$	<=1 day		70.463425
Female	76	No	Primary	4	No	No	No	Yes	No	No	Yes	No	Yes	Strongly agree	Yes,always	Yes	Multiple	Yes	Married/cohabiting	>43.5 years	<=5people	>56.38$	>1 day		70.463425
Female	25	Yes	Primary	3	No	Yes	No	Yes	No	Yes	Yes	No	Yes	Strongly agree	Yes,ocassionally	Yes	Multiple	No	Single/divorced/widow(er)	<=43.5 years	<=5people	>56.38$	<=1 day		70.463425
Male	39	Yes	Secondary	3	No	Yes	No	Yes	Yes	No	No	No	Yes	Agree	Yes,always	Yes	Multiple	Yes	Married/cohabiting	<=43.5 years	<=5people	>56.38$	<=1 day		76.100494
Female	75	Yes	No formal educ	5	No	No	No	Yes	No	No	No	No	Yes	Agree	Yes,always	Yes	Multiple	Yes	Single/divorced/widow(er)	>43.5 years	<=5people	>56.38$	<=1 day		84.556107
Female	49	Yes	Secondary	10	No	Yes	No	Yes	Yes	No	Yes	No	Yes	Agree	Yes,ocassionally	Yes	Single	No	Married/cohabiting	>43.5 years	>5 people	>56.38$		<=1 day	84.556107
Male	36	No	Tertiary	2	No	Yes	No	Yes	Yes	No	Yes	No	Yes	Strongly agree	Yes,always	Yes	Both(single&multiple)	Yes	Married/cohabiting	<=43.5 years	<=5people	>56.38$	<=1 day	>1 day	84.556107
Male	32	Yes	Primary	5	Yes	Yes	Yes	Yes	No	Yes	Yes	No	Yes	Agree	Yes,always	Yes	Multiple	Yes	Married/cohabiting	<=43.5 years	<=5people	>56.38$	<=1 day		84.556107
Female	38	Yes	Secondary	4	No	Yes	No	Yes	Yes	No	No	No	Yes	Agree	Yes,always	Yes	Multiple	Yes	Married/cohabiting	<=43.5 years	<=5people	>56.38$	<=1 day		84.556107
Female	49	Yes	Secondary	5	No	Yes	No	Yes	Yes	No	No	No	Yes	Agree	Yes,always	Yes	Multiple	Yes	Married/cohabiting	>43.5 years	<=5people	>56.38$	<=1 day		84.556107
Female	53	Yes	No formal educ	12	Yes	No	No	Yes	Yes	No	Yes	No	Yes	Strongly agree	Yes,always	Yes	Both(single&multiple)	Yes	Single/divorced/widow(er)	>43.5 years	>5 people	>56.38$	<=1 day	>1 day	84.556107
Female	45	Yes	Secondary	13	No	No	No	Yes	Yes	No	No	No	Yes	Strongly agree	Yes,always	Yes	Multiple	Yes	Married/cohabiting	>43.5 years	>5 people	>56.38$	<=1 day		84.556107
Male	58	Yes	Primary	7	Yes	Yes	Yes	Yes	Yes	Yes	Yes	No	Yes	Agree	Yes,always	Yes	Multiple	Yes	Married/cohabiting	>43.5 years	>5 people	>56.38$	<=1 day		84.556107
Male	59	Yes	Secondary	5	No	No	No	Yes	Yes	No	No	No	Yes	Agree	Yes,ocassionally	Yes	Both(single&multiple)	No	Married/cohabiting	>43.5 years	<=5people	>56.38$	<=1 day	<=1 day	84.556107
Male	49	Yes	No formal educ	7	No	No	No	Yes	Yes	No	Yes	No	Yes	Strongly agree	Yes,always	Yes	Both(single&multiple)	Yes	Married/cohabiting	>43.5 years	>5 people	>56.38$	>1 day	>1 day	84.556107
Male	60	Yes	Primary	4	No	No	No	Yes	Yes	No	No	No	Yes	Strongly agree	Yes,always	Yes	Multiple	Yes	Married/cohabiting	>43.5 years	<=5people	>56.38$	<=1 day		84.556107
Male	39	No	Tertiary	2	No	Yes	No	Yes	Yes	No	No	Yes	Yes	Agree	Yes,always	Yes	Multiple	Yes	Married/cohabiting	<=43.5 years	<=5people	>56.38$	<=1 day		84.556107
Female	32	Yes	Secondary	5	No	Yes	No	Yes	Yes	Yes	No	No	Yes	Strongly agree	Yes,always	Yes	Both(single&multiple)	Yes	Married/cohabiting	<=43.5 years	<=5people	>56.38$	<=1 day	<=1 day	84.556107
Female	28	Yes	No formal educ	3	No	Yes	No	Yes	No	No	Yes	No	Yes	Strongly agree	Yes,always	Yes	Both(single&multiple)	Yes	Single/divorced/widow(er)	<=43.5 years	<=5people	>56.38$	<=1 day	>1 day	84.556107
Female	18	No	Primary	4	No	Yes	No	Yes	No	No	No	No	Yes	Agree	Yes,always	Yes	Multiple	Yes	Married/cohabiting	<=43.5 years	<=5people	>56.38$	<=1 day		84.556107
Female	33	Yes	Secondary	5	No	Yes	No	Yes	Yes	No	Yes	No	Yes	Strongly agree	Yes,ocassionally	Yes	Multiple	No	Married/cohabiting	<=43.5 years	<=5people	>56.38$	<=1 day		84.556107
Female	60	Yes	Secondary	3	No	No	No	Yes	Yes	Yes	No	No	Yes	Strongly agree	Yes,always	Yes	Multiple	Yes	Single/divorced/widow(er)	>43.5 years	<=5people	>56.38$	<=1 day		84.556107
Male	57	No	Secondary	4	No	No	No	No	No	No	Yes	No	Yes	Agree	Yes,always	Yes	Multiple	Yes	Single/divorced/widow(er)	>43.5 years	<=5people	>56.38$	<=1 day		84.556107
Female	34	No	Secondary	7	Yes	Yes	Yes	Yes	Yes	Yes	Yes	No	Yes	Strongly agree	Yes,ocassionally	Yes	Multiple	No	Married/cohabiting	<=43.5 years	>5 people	>56.38$	<=1 day		84.556107
Female	35	No	Primary	4	No	Yes	No	No	Yes	Yes	Yes	No	Yes	Agree	Yes,always	Yes	Multiple	Yes	Married/cohabiting	<=43.5 years	<=5people	>56.38$	<=1 day		84.556107
Female	38	Yes	Primary	5	No	No	No	Yes	Yes	No	No	No	Yes	Agree	Yes,always	Yes	Multiple	Yes	Single/divorced/widow(er)	<=43.5 years	<=5people	>56.38$	>1 day		84.556107
Female	19	No	Primary	3	No	No	No	No	No	No	Yes	No	Yes	Strongly agree	Yes,always	Yes	Both(single&multiple)	Yes	Married/cohabiting	<=43.5 years	<=5people	>56.38$	<=1 day	<=1 day	84.556107
Female	38	No	Secondary	3	No	Yes	No	Yes	Yes	No	No	No	Yes	Neutral	Yes,always	Yes	Both(single&multiple)	Yes	Married/cohabiting	<=43.5 years	<=5people	>56.38$	>1 day	<=1 day	84.556107
Male	38	Yes	Primary	6	No	Yes	No	Yes	Yes	Yes	No	No	Yes	Agree	Yes,always	Yes	Multiple	Yes	Married/cohabiting	<=43.5 years	>5 people	>56.38$	<=1 day		84.556107
Male	24	Yes	Tertiary	1	No	No	No	Yes	Yes	No	Yes	Yes	Yes	Strongly agree	Yes,always	Yes	Multiple	Yes	Single/divorced/widow(er)	<=43.5 years	<=5people	>56.38$	<=1 day		84.556107
Male	35	Yes	Tertiary	2	Yes	Yes	Yes	Yes	Yes	Yes	Yes	No	Yes	Strongly agree	No	No		No	Married/cohabiting	<=43.5 years	<=5people	>56.38$			84.556107
Female	77	Yes	Primary	3	Yes	No	No	No	Yes	No	Yes	No	Yes	Strongly agree	Yes,always	Yes	Multiple	Yes	Single/divorced/widow(er)	>43.5 years	<=5people	>56.38$	<=1 day		84.556107
Male	57	Yes	Tertiary	3	No	Yes	No	Yes	Yes	No	Yes	No	Yes	Agree	Yes,always	Yes	Multiple	Yes	Married/cohabiting	>43.5 years	<=5people	>56.38$	<=1 day		84.556107
Female	24	Yes	Secondary	4	No	No	No	Yes	Yes	No	Yes	No	Yes	Strongly agree	Yes,always	Yes	Multiple	Yes	Married/cohabiting	<=43.5 years	<=5people	>56.38$	<=1 day		84.556107
Female	28	Yes	Tertiary	2	No	Yes	No	Yes	Yes	Yes	No	No	Yes	Strongly agree	Yes,always	Yes	Both(single&multiple)	Yes	Single/divorced/widow(er)	<=43.5 years	<=5people	>56.38$	<=1 day	<=1 day	84.556107
Female	37	No	Secondary	6	Yes	Yes	No	Yes	Yes	No	Yes	No	Yes	Agree	Yes,always	Yes	Multiple	Yes	Married/cohabiting	<=43.5 years	>5 people	>56.38$	<=1 day		84.556107
Female	58	Yes	Primary	5	No	Yes	No	Yes	Yes	Yes	Yes	No	Yes	Strongly agree	Yes,always	Yes	Multiple	Yes	Single/divorced/widow(er)	>43.5 years	<=5people	>56.38$	<=1 day		84.556107
Male	64	Yes	Primary	8	No	No	No	Yes	Yes	No	No	No	Yes	Strongly agree	Yes,always	Yes	Multiple	Yes	Married/cohabiting	>43.5 years	>5 people	>56.38$	<=1 day		84.556107
Female	23	Yes	Secondary	3	No	Yes	No	Yes	Yes	No	Yes	No	Yes	Agree	Yes,always	Yes	Multiple	Yes	Married/cohabiting	<=43.5 years	<=5people	>56.38$	<=1 day		84.556107
Male	22	Yes	Secondary	2	No	No	No	Yes	Yes	No	No	No	Yes	Agree	Yes,always	Yes	Multiple	Yes	Married/cohabiting	<=43.5 years	<=5people	>56.38$	<=1 day		84.556107
Female	36	No	Secondary	4	No	No	No	Yes	Yes	No	No	No	Yes	Agree	Yes,always	Yes	Multiple	Yes	Single/divorced/widow(er)	<=43.5 years	<=5people	>56.38$	<=1 day		84.556107
Male	52	Yes	Secondary	4	No	Yes	No	Yes	No	No	No	No	Yes	Agree	Yes,always	Yes	Multiple	Yes	Married/cohabiting	>43.5 years	<=5people	>56.38$	>1 day		84.556107
Female	30	Yes	Secondary	5	No	No	Yes	Yes	No	No	No	No	Yes	Agree	Yes,always	Yes	Multiple	Yes	Single/divorced/widow(er)	<=43.5 years	<=5people	>56.38$	<=1 day		84.556107
Female	46	Yes	Secondary	5	No	Yes	No	Yes	No	No	No	No	Yes	Agree	Yes,always	Yes	Multiple	Yes	Single/divorced/widow(er)	>43.5 years	<=5people	>56.38$	<=1 day		84.556107
Male	24	Yes	Secondary	1	No	No	No	Yes	No	Yes	Yes	No	Yes	Strongly agree	Yes,ocassionally	No		No	Single/divorced/widow(er)	<=43.5 years	<=5people	>56.38$			84.556107
Female	26	No	Secondary	10	No	Yes	No	Yes	Yes	No	Yes	No	Yes	Agree	Yes,ocassionally	Yes	Both(single&multiple)	No	Single/divorced/widow(er)	<=43.5 years	>5 people	>56.38$	<=1 day	<=1 day	84.556107
Female	28	Yes	Primary	4	No	Yes	No	Yes	Yes	Yes	Yes	No	Yes	Strongly agree	Yes,always	Yes	Multiple	Yes	Married/cohabiting	<=43.5 years	<=5people	>56.38$	<=1 day		90.193184
Female	57	No	Secondary	7	No	No	No	Yes	Yes	Yes	Yes	Yes	Yes	Agree	Yes,always	Yes	Both(single&multiple)	Yes	Single/divorced/widow(er)	>43.5 years	>5 people	>56.38$	<=1 day	<=1 day	98.648796
Male	26	Yes	Secondary	3	No	No	No	Yes	Yes	No	Yes	No	Yes	Strongly agree	Yes,always	Yes	Multiple	Yes	Married/cohabiting	<=43.5 years	<=5people	>56.38$	<=1 day		98.648796
Male	56	Yes	Primary	5	No	No	Yes	Yes	Yes	Yes	No	No	Yes	Strongly agree	Yes,always	Yes	Multiple	Yes	Married/cohabiting	>43.5 years	<=5people	>56.38$	<=1 day		98.648796
Male	29	Yes	Secondary	2	No	Yes	No	Yes	Yes	Yes	No	No	Yes	Strongly agree	Yes,always	Yes	Multiple	Yes	Married/cohabiting	<=43.5 years	<=5people	>56.38$	<=1 day		98.648796
Male	29	No	Secondary	3	No	Yes	No	Yes	Yes	Yes	No	No	Yes	Strongly agree	Yes,always	Yes	Both(single&multiple)	Yes	Single/divorced/widow(er)	<=43.5 years	<=5people	>56.38$	<=1 day	>1 day	98.648796
Male	22	Yes	Secondary	1	No	Yes	No	Yes	Yes	Yes	No	Yes	Yes	Strongly agree	Yes,always	Yes	Multiple	Yes	Single/divorced/widow(er)	<=43.5 years	<=5people	>56.38$	<=1 day		105.69514
Female	47	No	Secondary	7	No	No	No	No	Yes	No	No	No	Yes	Strongly agree	Yes,always	Yes	Multiple	Yes	Married/cohabiting	>43.5 years	>5 people	>56.38$	<=1 day		112.74148
Male	28	Yes	Tertiary	3	No	No	Yes	Yes	Yes	No	Yes	No	Yes	Agree	Yes,always	Yes	Both(single&multiple)	Yes	Married/cohabiting	<=43.5 years	<=5people	>56.38$	<=1 day	<=1 day	112.74148
Female	40	Yes	Secondary	4	Yes	Yes	No	Yes	No	Yes	No	No	Yes	Agree	Yes,ocassionally	Yes	Multiple	No	Married/cohabiting	<=43.5 years	<=5people	>56.38$	<=1 day		112.74148
Female	45	Yes	Primary	4	No	No	No	Yes	Yes	Yes	Yes	No	Yes	Agree	Yes,always	Yes	Both(single&multiple)	Yes	Single/divorced/widow(er)	>43.5 years	<=5people	>56.38$	>1 day	>1 day	112.74148
Female	80	Yes	Primary	5	No	No	No	Yes	Yes	No	Yes	No	Yes	Strongly agree	Yes,always	Yes	Both(single&multiple)	Yes	Single/divorced/widow(er)	>43.5 years	<=5people	>56.38$	<=1 day	<=1 day	112.74148
Female	38	No	Secondary	7	No	Yes	No	Yes	Yes	No	Yes	Yes	Yes	Strongly agree	Yes,always	Yes	Both(single&multiple)	Yes	Married/cohabiting	<=43.5 years	>5 people	>56.38$	<=1 day	<=1 day	112.74148
Female	50	No	Tertiary	6	Yes	Yes	Yes	Yes	Yes	No	Yes	No	Yes	Agree	Yes,ocassionally	Yes	Multiple	No	Married/cohabiting	>43.5 years	>5 people	>56.38$	<=1 day		112.74148
Male	65	Yes	Primary	5	No	No	No	Yes	Yes	Yes	Yes	No	Yes	Strongly agree	Yes,ocassionally	Yes	Both(single&multiple)	No	Married/cohabiting	>43.5 years	<=5people	>56.38$	<=1 day	>1 day	112.74148
Female	42	No	Primary	5	Yes	No	No	Yes	Yes	No	Yes	No	Yes	Strongly agree	Yes,always	Yes	Both(single&multiple)	Yes	Married/cohabiting	<=43.5 years	<=5people	>56.38$	<=1 day	<=1 day	112.74148
Female	31	Yes	Primary	6	No	Yes	No	Yes	No	Yes	Yes	No	Yes	Strongly agree	Yes,always	Yes	Single	Yes	Married/cohabiting	<=43.5 years	>5 people	>56.38$		>1 day	112.74148
Female	66	Yes	Secondary	4	No	Yes	No	Yes	Yes	Yes	Yes	No	Yes	Agree	Yes,ocassionally	Yes	Multiple	No	Single/divorced/widow(er)	>43.5 years	<=5people	>56.38$	<=1 day		112.74148
Female	56	Yes	No formal educ	5	No	Yes	No	Yes	Yes	Yes	No	No	Yes	Strongly agree	Yes,always	Yes	Multiple	Yes	Single/divorced/widow(er)	>43.5 years	<=5people	>56.38$	<=1 day		112.74148
Female	24	No	Secondary	4	Yes	No	Yes	Yes	Yes	Yes	No	Yes	Yes	Strongly agree	Yes,always	Yes	Both(single&multiple)	Yes	Married/cohabiting	<=43.5 years	<=5people	>56.38$	<=1 day	>1 day	112.74148
Female	59	Yes	Primary	7	No	Yes	No	Yes	Yes	Yes	Yes	No	Yes	Strongly agree	Yes,always	Yes	Multiple	Yes	Married/cohabiting	>43.5 years	>5 people	>56.38$	>1 day		112.74148
Female	48	No	Primary	7	No	No	No	Yes	Yes	No	Yes	No	Yes	Agree	Yes,always	Yes	Multiple	Yes	Married/cohabiting	>43.5 years	>5 people	>56.38$	<=1 day		112.74148
Male	24	No	Primary	5	No	Yes	No	Yes	Yes	No	No	No	Yes	Agree	Yes,always	Yes	Multiple	Yes	Married/cohabiting	<=43.5 years	<=5people	>56.38$	<=1 day		112.74148
Female	77	Yes	No formal educ	6	No	Yes	Yes	Yes	Yes	Yes	No	No	Yes	Strongly agree	Yes,always	Yes	Multiple	Yes	Single/divorced/widow(er)	>43.5 years	>5 people	>56.38$	<=1 day		112.74148
Female	24	Yes	Secondary	5	Yes	Yes	Yes	Yes	Yes	Yes	Yes	Yes	Yes	Strongly agree	Yes,ocassionally	Yes	Both(single&multiple)	No	Single/divorced/widow(er)	<=43.5 years	<=5people	>56.38$	<=1 day	<=1 day	112.74148
Male	64	Yes	Secondary	10	No	No	No	Yes	Yes	No	Yes	No	Yes	Agree	Yes,always	Yes	Multiple	Yes	Married/cohabiting	>43.5 years	>5 people	>56.38$	<=1 day		119.78782
Female	35	Yes	Primary	7	No	No	No	Yes	Yes	No	Yes	No	Yes	Agree	Yes,always	Yes	Multiple	Yes	Married/cohabiting	<=43.5 years	>5 people	>56.38$	<=1 day		126.83416
Female	39	No	Secondary	8	No	No	No	Yes	Yes	No	No	No	No	Agree	Yes,always	Yes	Multiple	Yes	Single/divorced/widow(er)	<=43.5 years	>5 people	>56.38$	<=1 day		126.83416
Female	42	Yes	No formal educ	1	No	No	No	Yes	Yes	Yes	No	No	Yes	Strongly agree	Yes,always	Yes	Single	Yes	Single/divorced/widow(er)	<=43.5 years	<=5people	>56.38$		<=1 day	126.83416
Female	70	Yes	Secondary	7	No	Yes	No	No	Yes	No	No	No	Yes	Agree	Yes,always	Yes	Multiple	Yes	Single/divorced/widow(er)	>43.5 years	>5 people	>56.38$	<=1 day		126.83416
Female	30	No	Primary	7	No	Yes	No	Yes	Yes	No	No	No	Yes	Agree	No	Yes	Multiple	No	Married/cohabiting	<=43.5 years	>5 people	>56.38$	<=1 day		126.83416
Male	30	Yes	Tertiary	4	No	Yes	No	Yes	Yes	No	No	No	Yes	Agree	No	Yes	Multiple	No	Married/cohabiting	<=43.5 years	<=5people	>56.38$	<=1 day		126.83416
Male	66	Yes	Tertiary	5	Yes	Yes	Yes	Yes	Yes	Yes	Yes	Yes	Yes	Strongly agree	Yes,ocassionally	Yes	Multiple	No	Married/cohabiting	>43.5 years	<=5people	>56.38$	<=1 day		140.92685
Female	32	Yes	Primary	5	No	Yes	No	Yes	No	Yes	Yes	No	Yes	Strongly agree	Yes,always	Yes	Multiple	Yes	Married/cohabiting	<=43.5 years	<=5people	>56.38$	<=1 day		140.92685
Female	63	Yes	Secondary	5	Yes	Yes	Yes	Yes	Yes	Yes	Yes	No	Yes	Strongly agree	Yes,ocassionally	Yes	Multiple	No	Single/divorced/widow(er)	>43.5 years	<=5people	>56.38$	<=1 day		140.92685
Female	23	No	Secondary	3	No	No	No	No	No	No	No	No	Yes	Agree	Yes,always	Yes	Multiple	Yes	Single/divorced/widow(er)	<=43.5 years	<=5people	>56.38$	>1 day		140.92685
Male	56	Yes	Secondary	5	No	Yes	No	Yes	Yes	Yes	No	No	No	Disagree	Yes,ocassionally	Yes	Both(single&multiple)	No	Married/cohabiting	>43.5 years	<=5people	>56.38$	>1 day	>1 day	140.92685
Male	27	Yes	Secondary	4	No	Yes	No	Yes	Yes	No	Yes	No	Yes	Strongly agree	Yes,always	Yes	Multiple	Yes	Married/cohabiting	<=43.5 years	<=5people	>56.38$	>1 day		140.92685
Female	65	No	Secondary	15	No	No	No	Yes	No	No	No	No	Yes	Agree	Yes,always	Yes	Multiple	Yes	Married/cohabiting	>43.5 years	>5 people	>56.38$	>1 day		140.92685
Female	30	Yes	Primary	5	No	No	Yes	Yes	Yes	No	Yes	Yes	Yes	Strongly agree	Yes,always	Yes	Both(single&multiple)	Yes	Married/cohabiting	<=43.5 years	<=5people	>56.38$	<=1 day	<=1 day	140.92685
Female	40	No	Secondary	6	No	Yes	Yes	Yes	Yes	Yes	No	No	Yes	Agree	Yes,ocassionally	Yes	Multiple	No	Married/cohabiting	<=43.5 years	>5 people	>56.38$	<=1 day		140.92685
Male	46	Yes	Primary	7	No	Yes	No	Yes	No	Yes	Yes	No	Yes	Strongly agree	Yes,always	Yes	Single	Yes	Married/cohabiting	>43.5 years	>5 people	>56.38$		>1 day	140.92685
Male	36	Yes	Secondary	4	No	No	No	Yes	Yes	No	No	Yes	Yes	Strongly agree	Yes,always	Yes	Both(single&multiple)	Yes	Married/cohabiting	<=43.5 years	<=5people	>56.38$	<=1 day	<=1 day	140.92685
Female	31	No	Secondary	5	No	No	Yes	Yes	Yes	Yes	Yes	Yes	Yes	Agree	Yes,always	Yes	Single	Yes	Married/cohabiting	<=43.5 years	<=5people	>56.38$		<=1 day	140.92685
Female	66	Yes	No formal educ	17	No	Yes	No	Yes	No	No	No	No	Yes	Agree	Yes,always	Yes	Both(single&multiple)	Yes	Single/divorced/widow(er)	>43.5 years	>5 people	>56.38$	<=1 day	>1 day	140.92685
Female	49	Yes	No formal educ	3									No	Disagree	No	Yes	Multiple	No	Married/cohabiting	>43.5 years	<=5people	>56.38$	>1 day		140.92685
Male	42	Yes	Secondary	5	No	No	Yes	Yes	Yes	Yes	Yes	No	Yes	Agree	Yes,always	Yes	Multiple	Yes	Married/cohabiting	<=43.5 years	<=5people	>56.38$	<=1 day		140.92685
Male	23	Yes	Secondary	3	No	No	No	Yes	Yes	No	No	Yes	Yes	Strongly agree	Yes,always	Yes	Multiple	Yes	Married/cohabiting	<=43.5 years	<=5people	>56.38$	<=1 day		140.92685
Female	37	Yes	Secondary	5	Yes	Yes	No	Yes	No	No	Yes	No	Yes	Agree	Yes,ocassionally	Yes	Multiple	No	Married/cohabiting	<=43.5 years	<=5people	>56.38$	<=1 day		140.92685
Male	54	Yes	Tertiary	6	Yes	Yes	Yes	Yes	Yes	Yes	Yes	Yes	Yes	Strongly agree	Yes,ocassionally	Yes	Both(single&multiple)	No	Married/cohabiting	>43.5 years	>5 people	>56.38$	<=1 day	<=1 day	140.92685
Male	34	Yes	Secondary	3	No	No	Yes	No	Yes	No	No	Yes	Yes	Agree	Yes,always	Yes	Single	Yes	Married/cohabiting	<=43.5 years	<=5people	>56.38$		<=1 day	140.92685
Female	42	Yes	Secondary	5	No	No	Yes	Yes	Yes	Yes	No	Yes	Yes	Agree	Yes,always	Yes	Single	Yes	Married/cohabiting	<=43.5 years	<=5people	>56.38$		<=1 day	140.92685
Female	48	Yes	Primary	6	No	No	No	Yes	Yes	Yes	No	No	Yes	Strongly agree	Yes,always	Yes	Multiple	Yes	Single/divorced/widow(er)	>43.5 years	>5 people	>56.38$	<=1 day		140.92685
Female	48	Yes	Primary	8	No	Yes	No	Yes	Yes	Yes	Yes	No	Yes	Agree	Yes,always	Yes	Both(single&multiple)	Yes	Single/divorced/widow(er)	>43.5 years	>5 people	>56.38$	<=1 day	<=1 day	140.92685
Male	54	Yes	Secondary	6	No	No	No	Yes	Yes	No	Yes	No	Yes	Strongly agree	Yes,always	Yes	Multiple	Yes	Married/cohabiting	>43.5 years	>5 people	>56.38$	<=1 day		140.92685
Female	31	No	Secondary	5	No	No	No	Yes	No	No	No	No	Yes	Agree	Yes,always	Yes	Both(single&multiple)	Yes	Married/cohabiting	<=43.5 years	<=5people	>56.38$	<=1 day	<=1 day	140.92685
Male	54	Yes	Primary	1	No	No	No	Yes	Yes	No	Yes	No	Yes	Strongly agree	Yes,always	Yes	Multiple	Yes	Married/cohabiting	>43.5 years	<=5people	>56.38$	<=1 day		140.92685
Female	29	No	Secondary	8	No	Yes	No	No	Yes	No	No	No	Yes	Agree	Yes,always	Yes	Both(single&multiple)	Yes	Married/cohabiting	<=43.5 years	>5 people	>56.38$	<=1 day	<=1 day	140.92685
Female	50	Yes	Primary	5	No	No	No	Yes	Yes	Yes	Yes	No	Yes	Agree	Yes,ocassionally	Yes	Both(single&multiple)	No	Single/divorced/widow(er)	>43.5 years	<=5people	>56.38$	<=1 day	<=1 day	140.92685
Male	44	Yes	Primary	5	No	No	No	No	Yes	No	Yes	No	Yes	Agree	Yes,always	Yes	Multiple	Yes	Married/cohabiting	>43.5 years	<=5people	>56.38$	<=1 day		143.74539
Male	36	Yes	Secondary	4	No	Yes	No	Yes	Yes	No	No	Yes	Yes	Strongly agree	Yes,always	Yes	Multiple	Yes	Married/cohabiting	<=43.5 years	<=5people	>56.38$	<=1 day		155.01953
Female	30	Yes	Primary	3	Yes	Yes	No	Yes	No	Yes	No	No	Yes	Agree	Yes,always	Yes	Multiple	Yes	Married/cohabiting	<=43.5 years	<=5people	>56.38$	>1 day		169.11221
Female	26	No	Secondary	6	No	No	No	Yes	Yes	No	Yes	Yes	Yes	Agree	Yes,always	Yes	Both(single&multiple)	Yes	Single/divorced/widow(er)	<=43.5 years	>5 people	>56.38$	<=1 day	>1 day	169.11221
Female	65	Yes	Primary	5	No	No	No	Yes	Yes	No	Yes	No	Yes	Strongly agree	Yes,always	Yes	Multiple	Yes	Single/divorced/widow(er)	>43.5 years	<=5people	>56.38$	<=1 day		169.11221
Female	31	No	Primary	5	No	Yes	No	Yes	No	Yes	No	No	Yes	Agree	Yes,always	Yes	Both(single&multiple)	Yes	Married/cohabiting	<=43.5 years	<=5people	>56.38$	<=1 day	<=1 day	169.11221
Female	24	Yes	Tertiary	3	No	Yes	No	Yes	Yes	Yes	Yes	No	Yes	Strongly agree	Yes,ocassionally	Yes	Multiple	No	Married/cohabiting	<=43.5 years	<=5people	>56.38$	<=1 day		169.11221
Female	38	Yes	Primary	7	No	Yes	No	No	Yes	No	No	No	Yes	Agree	Yes,ocassionally	Yes	Multiple	No	Married/cohabiting	<=43.5 years	>5 people	>56.38$	<=1 day		169.11221
Female	65	Yes	Primary	7	No	Yes	No	Yes	Yes	No	Yes	No	Yes	Strongly agree	Yes,always	Yes	Both(single&multiple)	Yes	Married/cohabiting	>43.5 years	>5 people	>56.38$	<=1 day	<=1 day	169.11221
Female	30	No	Primary	5	No	No	No	Yes	No	No	No	No	Yes	Agree	Yes,always	Yes	Single	Yes	Married/cohabiting	<=43.5 years	<=5people	>56.38$		>1 day	169.11221
Female	56	No	No formal educ	6	No	Yes	No	Yes	No	No	No	No	Yes	Agree	Yes,ocassionally	Yes	Single	No	Married/cohabiting	>43.5 years	>5 people	>56.38$		<=1 day	169.11221
Female	35	No	Secondary	5	No	No	Yes	Yes	Yes	Yes	No	No	Yes	Agree	Yes,ocassionally	Yes	Multiple	No	Married/cohabiting	<=43.5 years	<=5people	>56.38$	<=1 day		169.11221
Male	45	Yes	Tertiary	8	No	No	Yes	Yes	Yes	No	No	Yes	Yes	Agree	Yes,always	Yes	Multiple	Yes	Married/cohabiting	>43.5 years	>5 people	>56.38$	<=1 day		169.11221
Female	26	Yes	Primary	2	No	No	No	Yes	No	Yes	Yes	No	Yes	Agree	Yes,always	Yes	Multiple	Yes	Single/divorced/widow(er)	<=43.5 years	<=5people	>56.38$	>1 day		169.11221
Female	30	No	Primary	12	No	No	No	Yes	Yes	No	Yes	No	Yes	Agree	Yes,always	Yes	Multiple	Yes	Single/divorced/widow(er)	<=43.5 years	>5 people	>56.38$	<=1 day		169.11221
Male	23	No	Secondary	7	No	No	Yes	Yes	Yes	No	No	No	Yes	Strongly agree	Yes,always	Yes	Multiple	Yes	Single/divorced/widow(er)	<=43.5 years	>5 people	>56.38$	>1 day		169.11221
Male	42	Yes	Primary	6	No	No	No	Yes	Yes	Yes	Yes	No	Yes	Strongly agree	Yes,always	Yes	Multiple	Yes	Married/cohabiting	<=43.5 years	>5 people	>56.38$	<=1 day		169.11221
Male	39	Yes	Primary	4	Yes	Yes	No	Yes	No	No	No	No	Yes	Disagree	Yes,always	Yes	Single	Yes	Single/divorced/widow(er)	<=43.5 years	<=5people	>56.38$		>1 day	169.11221
Female	23	No	Primary	5	No	No	Yes	Yes	Yes	No	Yes	No	Yes	Strongly agree	Yes,always	Yes	Both(single&multiple)	Yes	Single/divorced/widow(er)	<=43.5 years	<=5people	>56.38$	<=1 day	<=1 day	169.11221
Female	31	Yes	Primary	10									Yes	Agree	Yes,always	Yes	Multiple	Yes	Single/divorced/widow(er)	<=43.5 years	>5 people	>56.38$	<=1 day		186.02344
Male	44	Yes	Secondary	6	Yes	Yes	Yes	Yes	Yes	Yes	Yes	No	Yes	Agree	Yes,ocassionally	Yes	Both(single&multiple)	No	Married/cohabiting	>43.5 years	>5 people	>56.38$	<=1 day	>1 day	197.29759
Male	35	No	Secondary	10	No	No	No	Yes	No	No	No	No	Yes	Agree	Yes,always	Yes	Multiple	Yes	Married/cohabiting	<=43.5 years	>5 people	>56.38$	<=1 day		211.39027
Male	42	Yes	Primary	3	No	No	No	Yes	No	No	No	Yes	Yes	Strongly agree	Yes,always	Yes	Multiple	Yes	Married/cohabiting	<=43.5 years	<=5people	>56.38$	<=1 day		225.48296
Female	53	Yes	Primary	8	No	No	No	Yes	Yes	No	No	No	Yes	Strongly agree	Yes,always	Yes	Multiple	Yes	Married/cohabiting	>43.5 years	>5 people	>56.38$	<=1 day		253.66832
Female	19	No	Secondary	8	Yes	Yes	No	Yes	Yes	Yes	No	No	Yes	Agree	Yes,always	Yes	Multiple	Yes	Single/divorced/widow(er)	<=43.5 years	>5 people	>56.38$	<=1 day		253.66832
Male	35	Yes	Primary	4	No	No	No	Yes	Yes	No	No	No	Yes	Agree	Yes,always	Yes	Multiple	Yes	Married/cohabiting	<=43.5 years	<=5people	>56.38$	>1 day		253.66832
Male	54	Yes	Tertiary	10	No	No	No	Yes	No	No	No	No	Yes	Strongly agree	Yes,ocassionally	Yes	Multiple	No	Married/cohabiting	>43.5 years	>5 people	>56.38$	>1 day		281.8537
Female	23	Yes	Secondary	4	Yes	Yes	Yes	Yes	Yes	Yes	Yes	No	Yes	Strongly agree	Yes,ocassionally	Yes	Single	No	Single/divorced/widow(er)	<=43.5 years	<=5people	>56.38$		<=1 day	281.8537
Female	40	No	Tertiary	4	No	Yes	No	Yes	Yes	Yes	No	No	Yes	Strongly agree	Yes,always	Yes	Both(single&multiple)	Yes	Married/cohabiting	<=43.5 years	<=5people	>56.38$	<=1 day	<=1 day	281.8537
Female	59	Yes	No formal educ	9	No	No	No	Yes	Yes	Yes	Yes	No	Yes	Strongly agree	Yes,always	Yes	Multiple	Yes	Single/divorced/widow(er)	>43.5 years	>5 people	>56.38$	<=1 day		281.8537
Female	28	No	Tertiary	3	No	Yes	No	Yes	Yes	No	No	Yes	Yes	Strongly agree	No	Yes	Single	No	Married/cohabiting	<=43.5 years	<=5people	>56.38$		<=1 day	281.8537
Female	54	Yes	Primary	6	No	No	No	Yes	Yes	Yes	No	No	Yes	Strongly agree	Yes,always	Yes	Both(single&multiple)	Yes	Married/cohabiting	>43.5 years	>5 people	>56.38$	<=1 day	<=1 day	394.59518
Female	25	No	Secondary	4	No	Yes	Yes	Yes	Yes	Yes	No	No	Yes	Strongly agree	Yes,always	Yes	Both(single&multiple)	Yes	Married/cohabiting	<=43.5 years	<=5people	>56.38$	<=1 day	<=1 day	563.7074
Male	28	Yes	Secondary	7	No	No	No	Yes	Yes	No	No	No	Yes	Agree	Yes,always	Yes	Multiple	Yes	Married/cohabiting	<=43.5 years	>5 people	>56.38$	<=1 day		563.7074
Male	58	Yes	Tertiary	4	Yes	Yes	Yes	Yes	Yes	Yes	Yes	No	Yes	Strongly agree	No	Yes	Multiple	No	Married/cohabiting	>43.5 years	<=5people	>56.38$	<=1 day		563.7074
Male	41	Yes	Primary	9	No	No	No	Yes	Yes	No	No	No	Yes	Agree	Yes,always	Yes	Both(single&multiple)	Yes	Married/cohabiting	<=43.5 years	>5 people	>56.38$	<=1 day	<=1 day	4227.8057
Male	35	No	Tertiary	4	No	Yes	No	Yes	Yes	Yes	Yes	No	Yes	Agree	Yes,ocassionally	Yes	Multiple	No	Single/divorced/widow(er)	<=43.5 years	<=5people		<=1 day
Male	59	Yes	Secondary	5	No	No	Yes	Yes	Yes	Yes	Yes	Yes	Yes	Agree	Yes,always	Yes	Both(single&multiple)	Yes	Married/cohabiting	>43.5 years	<=5people		>1 day	<=1 day
Male	31	No	Secondary	5	No	Yes	Yes	Yes	Yes	No	No	No	Yes	Agree	Yes,always	Yes	Both(single&multiple)	Yes	Single/divorced/widow(er)	<=43.5 years	<=5people		<=1 day	<=1 day
Female	67	Yes	No formal educ	3	No	No	No	Yes	No	Yes	Yes	No	No	Agree	Yes,always	Yes	Multiple	Yes	Single/divorced/widow(er)	>43.5 years	<=5people		<=1 day
Female	37	Yes	Tertiary	4	No	No	Yes	Yes	Yes	No	Yes	Yes	Yes	Agree	Yes,always	Yes	Both(single&multiple)	Yes	Married/cohabiting	<=43.5 years	<=5people		<=1 day	<=1 day
Male	75	Yes	No formal educ	2	No	No	No	Yes	No	No	No	No	Yes	Agree	Yes,always	Yes	Multiple	Yes	Single/divorced/widow(er)	>43.5 years	<=5people		<=1 day
Female	46	Yes	Secondary	3	No	No	No	Yes	Yes	No	No	No	Yes	Agree	Yes,always	Yes	Multiple	Yes	Single/divorced/widow(er)	>43.5 years	<=5people		<=1 day
Female	42	No	Primary	7	No	No	No	Yes	No	No	No	No	Yes	Agree	Yes,always	Yes	Multiple	Yes	Married/cohabiting	<=43.5 years	>5 people		<=1 day
Male	21	Yes	Primary	1	No	No	No	Yes	Yes	No	Yes	Yes	Yes	Strongly agree	Yes,always	Yes	Multiple	Yes	Single/divorced/widow(er)	<=43.5 years	<=5people		<=1 day
Female	42	Yes	Secondary	2	No	No	Yes	Yes	Yes	Yes	No	Yes	Yes	Agree	Yes,always	Yes	Multiple	Yes	Single/divorced/widow(er)	<=43.5 years	<=5people		<=1 day
Female	23	No	Secondary	12	No	Yes	No	Yes	Yes	Yes	No	No	Yes	Agree	Yes,ocassionally	Yes	Multiple	No	Single/divorced/widow(er)	<=43.5 years	>5 people		<=1 day
Female	47	No	Tertiary	5	No	No	Yes	Yes	Yes	Yes	Yes	No	Yes	Strongly agree	Yes,always	Yes	Multiple	Yes	Single/divorced/widow(er)	>43.5 years	<=5people		<=1 day
Female	39	Yes	No formal educ	5	No	Yes	No	Yes	Yes	No	No	No	Yes	Strongly agree	Yes,always	Yes	Multiple	Yes	Married/cohabiting	<=43.5 years	<=5people		>1 day
Female	39	Yes	Secondary	7	No	No	No	Yes	Yes	Yes	Yes	No	Yes	Agree	Yes,ocassionally	Yes	Multiple	No	Married/cohabiting	<=43.5 years	>5 people		<=1 day
Male	31	Yes	Primary	4	No	No	No	Yes	Yes	No	No	No	Yes	Agree	Yes,always	Yes	Single	Yes	Married/cohabiting	<=43.5 years	<=5people			<=1 day
Male	62	Yes	Tertiary	7	No	Yes	No	Yes	Yes	Yes	Yes	No	Yes	Strongly agree	Yes,always	Yes	Multiple	Yes	Married/cohabiting	>43.5 years	>5 people		>1 day
Female	30	Yes	No formal educ	4	No	No	No	Yes	Yes	No	Yes	No	Yes	Strongly agree	Yes,always	Yes	Both(single&multiple)	Yes	Married/cohabiting	<=43.5 years	<=5people		<=1 day	>1 day
Female	41	Yes	No formal educ	7	No	Yes	No	Yes	Yes	No	Yes	No	Yes	Agree	Yes,always	Yes	Both(single&multiple)	Yes	Single/divorced/widow(er)	<=43.5 years	>5 people		<=1 day	<=1 day
Female	47	Yes	Primary	2	No	No	Yes	Yes	Yes	Yes	Yes	No	Yes	Agree	Yes,always	Yes	Both(single&multiple)	Yes	Single/divorced/widow(er)	>43.5 years	<=5people		<=1 day	>1 day
Female	53	Yes	No formal educ	3	No	No	Yes	No	Yes	No	No	No	Yes	Agree	Yes,always	Yes	Multiple	Yes	Married/cohabiting	>43.5 years	<=5people		<=1 day
